# Supplementary material for: (4S,5S)-2-(2-Thien­yl)-1,3-dioxolane-4,5-dicarboxamide
Source: Acta Crystallogr Sect E Struct Rep Online. 2009 Mar 14;65(Pt 4):o764. doi: 10.1107/S1600536809008368 (PMC2968867; doi:10.1107/S1600536809008368)
Supplement: Supplementary file 2 [file e-65-0o764-Isup2.hkl]

# 
# h,k,l, Fc-squared, Fo-squared, sigma(Fo-squared) and status flag 
# 
data_I
_shelx_title ' X in P2(1)' 
_shelx_refln_list_code          4 
_shelx_F_calc_maximum       68.68 
_exptl_crystal_F_000       252.00 
_reflns_d_resolution_high  0.8122 
 
loop_ 
 _symmetry_equiv_pos_as_xyz 
 'x, y, z' 
 '-x, y+1/2, -z' 
 
_cell_length_a     8.9250 
_cell_length_b     4.7960 
_cell_length_c    12.1090 
_cell_angle_alpha  90.000 
_cell_angle_beta   90.600 
_cell_angle_gamma  90.000 
 
_shelx_F_squared_multiplier     1.000 
 
loop_ 
 _refln_index_h 
 _refln_index_k 
 _refln_index_l 
 _refln_F_squared_calc 
 _refln_F_squared_meas 
 _refln_F_squared_sigma 
 _refln_observed_status 
   1  -5   0       20.47       19.95      2.59 o 
   2  -5   0       60.42       59.20      3.56 o 
   3  -5   0        0.32       -0.18      1.19 o 
   4  -5   0        9.03        9.23      2.01 o 
   5  -5   0       12.67       12.70      1.88 o 
   0  -4   0       38.72       33.43      2.36 o 
   1  -4   0      120.05      118.80      4.25 o 
   2  -4   0       19.25       17.94      1.65 o 
   3  -4   0       14.48       12.56      1.78 o 
   4  -4   0       28.02       28.86      2.38 o 
   5  -4   0       26.79       26.63      2.52 o 
   6  -4   0        0.77        2.34      1.19 o 
   7  -4   0        9.78       12.48      2.08 o 
   8  -4   0        0.62        1.42      1.49 o 
   1  -3   0      298.77      278.01      5.36 o 
   2  -3   0      107.30       96.00      3.28 o 
   3  -3   0      187.77      192.55      4.75 o 
   4  -3   0      125.87      122.04      3.96 o 
   5  -3   0       99.31       93.61      3.83 o 
   6  -3   0       14.85       13.32      1.71 o 
   7  -3   0       48.47       43.14      3.11 o 
   8  -3   0       15.87        9.98      1.95 o 
   9  -3   0        2.08        4.26      1.31 o 
   0  -2   0      292.10      280.86      4.03 o 
   1  -2   0      644.49      669.51      6.41 o 
   2  -2   0      628.59      667.42      6.77 o 
   3  -2   0      454.50      469.39      6.06 o 
   4  -2   0      483.94      514.13      6.91 o 
   5  -2   0       17.20       18.21      1.53 o 
   6  -2   0       44.52       33.37      2.42 o 
   7  -2   0       85.16       99.12      3.81 o 
   8  -2   0       71.68       70.01      3.86 o 
   9  -2   0        9.44        8.93      1.92 o 
  10  -2   0        0.35        2.93      1.31 o 
   1  -1   0     4716.65     4848.99     62.74 o 
   2  -1   0     1363.06     1367.61      7.88 o 
   3  -1   0     1822.64     1843.15     10.48 o 
   4  -1   0      424.03      467.25      5.74 o 
   5  -1   0       19.84       16.26      1.30 o 
   6  -1   0      228.29      216.21      4.86 o 
   7  -1   0       34.31       30.59      2.10 o 
   8  -1   0      196.42      206.74      5.78 o 
   9  -1   0       70.51       77.51      3.99 o 
  10  -1   0        3.22        2.38      1.56 o 
   1   0   0      104.18      127.95      1.37 o 
   2   0   0      788.99      835.86      5.20 o 
   3   0   0      425.61      459.99      4.64 o 
   4   0   0      490.02      483.07      5.56 o 
   5   0   0        1.76        3.91      0.80 o 
   6   0   0      152.41      168.86      4.19 o 
   7   0   0      133.51      124.96      4.09 o 
   8   0   0       30.65       38.53      2.52 o 
   9   0   0        5.50        3.39      1.44 o 
  10   0   0       26.74       23.02      2.61 o 
   1   1   0     4672.99     4862.73     62.71 o 
   2   1   0     1363.74     1390.35      7.96 o 
   3   1   0     1826.78     1905.80     10.67 o 
   4   1   0      421.90      465.17      5.73 o 
   5   1   0       19.87       21.79      1.42 o 
   6   1   0      226.78      221.36      4.95 o 
   7   1   0       34.39       29.23      2.15 o 
   8   1   0      194.19      206.43      5.65 o 
   9   1   0       70.74       69.75      3.74 o 
  10   1   0        3.10        2.56      1.51 o 
   0   2   0      280.29      284.21      4.07 o 
   1   2   0      648.08      680.04      6.47 o 
   2   2   0      632.70      681.03      6.84 o 
   3   2   0      450.27      453.31      6.01 o 
   4   2   0      475.23      500.53      6.89 o 
   5   2   0       16.77       18.12      1.53 o 
   6   2   0       45.29       39.49      2.37 o 
   7   2   0       82.39       79.48      3.74 o 
   8   2   0       70.43       68.73      3.63 o 
   9   2   0        9.21       12.89      1.99 o 
  10   2   0        0.36        2.15      1.35 o 
   1   3   0      296.00      281.69      5.30 o 
   2   3   0      107.50       96.43      3.23 o 
   3   3   0      184.72      180.06      4.60 o 
   4   3   0      124.58      118.99      3.93 o 
   5   3   0       97.75       97.01      3.76 o 
   6   3   0       14.43       13.20      1.78 o 
   7   3   0       47.86       42.12      2.93 o 
   8   3   0       16.52       11.37      1.97 o 
   9   3   0        1.94        5.22      1.46 o 
   0   4   0       36.96       31.49      2.28 o 
   1   4   0      121.15      116.87      4.12 o 
   2   4   0       19.24       20.34      1.87 o 
   3   4   0       13.40       13.09      1.85 o 
   4   4   0       29.57       27.47      2.51 o 
   5   4   0       26.72       24.68      2.49 o 
   6   4   0        0.70        3.18      1.10 o 
   7   4   0        9.94        9.93      1.97 o 
   8   4   0        0.62        1.42      1.58 o 
   1   5   0       21.41       24.50      2.52 o 
   2   5   0       60.73       63.06      3.72 o 
   3   5   0        0.36        1.03      1.19 o 
   4   5   0        9.03       11.59      2.06 o 
   5   5   0       13.27       17.15      2.15 o 
  -5  -5   1        9.98        9.84      2.02 o 
  -4  -5   1        3.00        3.99      1.31 o 
  -3  -5   1        6.29        6.39      1.76 o 
  -2  -5   1       16.06       14.67      2.02 o 
  -1  -5   1       27.93       27.38      2.43 o 
   0  -5   1       70.95       69.32      2.72 o 
   1  -5   1       57.86       54.16      3.52 o 
   2  -5   1       53.67       49.58      3.41 o 
   3  -5   1        2.39        2.08      1.35 o 
   4  -5   1        5.54        4.92      1.63 o 
   5  -5   1        9.70        9.85      1.86 o 
  -8  -4   1        8.09        8.11      1.83 o 
  -7  -4   1       78.82       79.90      4.57 o 
  -6  -4   1       16.81       16.45      1.99 o 
  -5  -4   1        7.18        6.45      1.54 o 
  -4  -4   1       14.76       13.64      1.78 o 
  -3  -4   1      111.84      112.11      4.28 o 
  -2  -4   1       13.19       15.27      1.53 o 
  -1  -4   1       33.56       31.28      2.33 o 
   0  -4   1      209.88      203.44      3.85 o 
   1  -4   1       81.91       78.90      3.56 o 
   2  -4   1       17.33       18.17      1.83 o 
   3  -4   1      251.44      260.35      6.49 o 
   4  -4   1      245.45      226.51      6.32 o 
   5  -4   1       46.56       49.13      3.00 o 
   6  -4   1       29.14       32.43      2.79 o 
   7  -4   1       13.97        9.96      2.11 o 
   8  -4   1       27.87       30.47      3.07 o 
  -9  -3   1        6.57        4.85      1.72 o 
  -8  -3   1       27.20       25.55      2.66 o 
  -7  -3   1       21.80       21.64      2.11 o 
  -6  -3   1      210.61      198.99      5.78 o 
  -5  -3   1      145.41      136.55      4.63 o 
  -4  -3   1      372.96      377.74      6.98 o 
  -3  -3   1      159.65      149.26      4.20 o 
  -2  -3   1      343.36      339.03      6.02 o 
  -1  -3   1      138.57      156.12      3.99 o 
   0  -3   1       64.41       59.27      2.50 o 
   1  -3   1      464.89      492.32      6.89 o 
   2  -3   1      122.95      111.79      3.57 o 
   3  -3   1       21.24       17.32      1.60 o 
   4  -3   1       19.01       21.80      1.78 o 
   5  -3   1      270.73      273.52      6.32 o 
   6  -3   1       59.59       65.58      3.43 o 
   7  -3   1        1.22        2.15      1.31 o 
   8  -3   1        2.86        5.18      1.40 o 
   9  -3   1       18.41       18.06      2.66 o 
 -10  -2   1       10.00        7.65      1.76 o 
  -9  -2   1        8.63        8.95      1.92 o 
  -8  -2   1       46.54       60.12      3.25 o 
  -7  -2   1      109.17      103.61      4.10 o 
  -6  -2   1      214.25      211.36      5.30 o 
  -5  -2   1       27.95       29.86      2.01 o 
  -4  -2   1      277.98      252.60      4.87 o 
  -3  -2   1      682.74      688.70      7.46 o 
  -2  -2   1       57.20       64.22      2.16 o 
  -1  -2   1      222.12      203.58      3.56 o 
   0  -2   1      731.43      801.03      7.63 o 
   1  -2   1      268.07      277.56      4.15 o 
   2  -2   1      139.33      149.64      3.21 o 
   3  -2   1      880.31      916.70      8.67 o 
   4  -2   1      839.22      836.78      8.99 o 
   5  -2   1       26.97       30.22      1.99 o 
   6  -2   1       90.22       84.65      3.51 o 
   7  -2   1       46.71       55.25      3.09 o 
   8  -2   1       54.24       50.56      3.15 o 
   9  -2   1        2.17        3.11      1.33 o 
  10  -2   1       11.26       13.16      2.22 o 
 -10  -1   1        7.26        6.23      1.94 o 
  -9  -1   1       18.60       20.99      2.52 o 
  -8  -1   1       12.45       11.10      1.72 o 
  -7  -1   1       90.86       93.91      3.64 o 
  -6  -1   1       12.66       15.67      1.42 o 
  -5  -1   1      348.82      344.67      5.58 o 
  -4  -1   1      743.45      796.85      7.62 o 
  -3  -1   1      970.00     1099.16      8.02 o 
  -2  -1   1      393.29      405.86      4.20 o 
  -1  -1   1      823.49      850.85      5.50 o 
   0  -1   1     1854.48     1835.59     26.48 o 
   1  -1   1      366.30      345.40      3.42 o 
   2  -1   1     2782.93     2656.26     49.06 o 
   3  -1   1      232.53      241.12      3.66 o 
   4  -1   1      507.21      564.63      6.42 o 
   5  -1   1      158.42      158.99      3.80 o 
   6  -1   1       33.07       37.23      2.01 o 
   7  -1   1       11.62       10.42      1.51 o 
   8  -1   1       61.87       63.66      3.31 o 
   9  -1   1        7.72        8.13      1.78 o 
  10  -1   1        0.08       -0.37      1.60 o 
 -10   0   1       42.30       38.32      3.06 o 
  -9   0   1       63.33       50.97      3.13 o 
  -8   0   1       42.23       51.99      2.92 o 
  -7   0   1        0.06       -0.34      1.01 o 
  -6   0   1      256.49      272.66      5.31 o 
  -5   0   1        7.08        7.14      0.94 o 
  -4   0   1      244.78      243.88      3.94 o 
  -3   0   1      122.78      162.93      2.75 o 
  -2   0   1     1011.44     1125.83      6.27 o 
  -1   0   1     2102.46     1946.72     29.16 o 
   0   0   1        0.62        0.61      0.11 o 
   1   0   1      325.93      323.39      2.48 o 
   2   0   1     1874.32     1580.80     32.30 o 
   3   0   1       19.73       16.49      0.94 o 
   4   0   1        3.15        0.83      0.50 o 
   5   0   1        2.28        2.96      0.73 o 
   6   0   1      139.28      141.58      3.81 o 
   7   0   1      218.74      220.16      5.38 o 
   8   0   1      170.02      153.32      4.84 o 
   9   0   1        5.49        7.28      1.60 o 
  10   0   1        3.52        5.56      1.70 o 
 -10   1   1        7.51        6.60      1.90 o 
  -9   1   1       19.25       18.77      2.33 o 
  -8   1   1       13.04       11.10      1.60 o 
  -7   1   1       91.69       95.73      3.78 o 
  -6   1   1       13.10       12.72      1.46 o 
  -5   1   1      345.50      339.86      5.59 o 
  -4   1   1      747.72      804.71      7.70 o 
  -3   1   1      974.68     1094.67      8.01 o 
  -2   1   1      409.11      422.62      4.28 o 
  -1   1   1      807.83      847.51      5.51 o 
   0   1   1     1846.72     1858.51     24.06 o 
   1   1   1      364.98      348.51      3.44 o 
   2   1   1     2811.03     2722.50     49.74 o 
   3   1   1      234.88      233.74      3.62 o 
   4   1   1      509.98      569.89      6.44 o 
   5   1   1      164.79      165.19      3.92 o 
   6   1   1       32.98       29.05      1.90 o 
   7   1   1       11.28       10.89      1.62 o 
   8   1   1       62.75       64.54      3.35 o 
   9   1   1        7.93        7.33      1.78 o 
  10   1   1        0.09        1.65      1.05 o 
 -10   2   1       10.08        8.63      1.81 o 
  -9   2   1        8.72       10.69      1.99 o 
  -8   2   1       45.65       51.44      3.13 o 
  -7   2   1      111.91       95.73      4.07 o 
  -6   2   1      215.89      220.98      5.48 o 
  -5   2   1       28.35       30.77      1.92 o 
  -4   2   1      284.14      257.47      5.01 o 
  -3   2   1      692.21      693.30      7.54 o 
  -2   2   1       56.95       60.51      2.14 o 
  -1   2   1      227.66      210.12      3.61 o 
   0   2   1      748.34      808.21      4.96 o 
   1   2   1      263.89      267.44      4.06 o 
   2   2   1      142.57      158.41      3.32 o 
   3   2   1      869.41      889.70      8.60 o 
   4   2   1      848.15      857.73      8.99 o 
   5   2   1       26.71       32.21      1.97 o 
   6   2   1       92.62       89.08      3.56 o 
   7   2   1       44.77       48.33      2.95 o 
   8   2   1       55.02       58.78      3.38 o 
   9   2   1        2.04        1.03      1.46 o 
  10   2   1       11.33       12.38      2.24 o 
  -9   3   1        6.90        2.33      1.78 o 
  -8   3   1       27.14       23.33      2.74 o 
  -7   3   1       21.31       19.50      2.10 o 
  -6   3   1      213.31      199.82      5.73 o 
  -5   3   1      142.95      138.42      4.46 o 
  -4   3   1      371.61      382.39      7.07 o 
  -3   3   1      160.25      150.43      4.31 o 
  -2   3   1      341.19      320.16      5.89 o 
  -1   3   1      141.54      164.68      4.10 o 
   0   3   1       64.25       59.05      1.74 o 
   1   3   1      467.55      484.53      6.99 o 
   2   3   1      124.82      111.60      3.52 o 
   3   3   1       21.37       18.64      1.67 o 
   4   3   1       17.96       18.10      1.71 o 
   5   3   1      272.13      270.05      6.25 o 
   6   3   1       60.59       56.06      3.26 o 
   7   3   1        1.17       -0.16      1.12 o 
   8   3   1        2.90        3.11      1.47 o 
   9   3   1       18.81       15.95      2.77 o 
  -8   4   1        8.36        3.25      1.97 o 
  -7   4   1       78.92       76.13      4.29 o 
  -6   4   1       16.42       16.80      1.83 o 
  -5   4   1        7.01        4.15      1.53 o 
  -4   4   1       13.81       13.92      1.76 o 
  -3   4   1      111.41      105.01      4.23 o 
  -2   4   1       13.16       15.27      1.62 o 
  -1   4   1       31.82       31.80      2.31 o 
   0   4   1      209.07      199.89      3.83 o 
   1   4   1       82.53       84.07      3.56 o 
   2   4   1       16.95       16.55      1.85 o 
   3   4   1      255.11      268.94      6.42 o 
   4   4   1      242.36      233.90      6.41 o 
   5   4   1       47.04       48.72      3.22 o 
   6   4   1       28.62       28.43      2.77 o 
   7   4   1       13.81       10.53      2.04 o 
   8   4   1       28.18       29.92      3.39 o 
  -5   5   1       10.10       15.66      1.99 o 
  -4   5   1        2.85        3.82      1.63 o 
  -3   5   1        6.64        8.31      1.70 o 
  -2   5   1       15.25       15.34      1.88 o 
  -1   5   1       27.95       28.36      2.79 o 
   0   5   1       71.52       69.80      2.81 o 
   1   5   1       56.63       62.99      3.73 o 
   2   5   1       52.98       47.94      3.33 o 
   3   5   1        2.30        2.77      1.51 o 
   4   5   1        5.61        8.01      1.56 o 
   5   5   1        9.42        8.90      2.04 o 
  -5  -5   2       13.95       15.59      2.15 o 
  -4  -5   2        3.45        5.88      1.37 o 
  -3  -5   2       22.76       20.13      2.36 o 
  -2  -5   2       27.18       25.14      2.61 o 
  -1  -5   2       27.22       19.79      2.45 o 
   0  -5   2       44.66       43.94      2.46 o 
   1  -5   2       44.10       36.83      3.13 o 
   2  -5   2        1.05        0.00      1.31 o 
   3  -5   2        2.95        1.22      1.44 o 
   4  -5   2        1.35        0.18      1.21 o 
   5  -5   2        4.60        5.27      1.83 o 
  -7  -4   2        7.31        7.81      1.83 o 
  -6  -4   2       40.08       40.76      3.11 o 
  -5  -4   2        3.70        4.05      1.38 o 
  -4  -4   2        9.01        6.48      1.56 o 
  -3  -4   2       82.37       77.78      3.65 o 
  -2  -4   2        1.19        5.01      1.01 o 
  -1  -4   2        1.56        4.47      1.01 o 
   0  -4   2      118.47      109.14      2.95 o 
   1  -4   2        3.20        1.99      1.08 o 
   2  -4   2       71.21       77.49      3.52 o 
   3  -4   2       29.62       24.88      2.33 o 
   4  -4   2       18.92       21.94      2.10 o 
   5  -4   2       82.39       77.87      4.09 o 
   6  -4   2        3.98        4.94      1.44 o 
   7  -4   2       44.64       42.00      3.43 o 
  -9  -3   2        4.04        5.88      1.60 o 
  -8  -3   2        4.98        5.57      1.83 o 
  -7  -3   2       23.25       28.14      2.52 o 
  -6  -3   2       59.46       60.65      3.18 o 
  -5  -3   2       12.07       13.14      1.70 o 
  -4  -3   2      104.10       96.83      3.64 o 
  -3  -3   2       38.14       39.00      2.28 o 
  -2  -3   2       23.04       18.32      1.62 o 
  -1  -3   2       18.25       17.64      1.49 o 
   0  -3   2       86.61       91.75      2.19 o 
   1  -3   2      139.51      141.65      3.88 o 
   2  -3   2      226.22      239.28      5.10 o 
   3  -3   2      111.37      110.91      3.73 o 
   4  -3   2      225.96      225.77      5.43 o 
   5  -3   2       45.15       46.41      2.70 o 
   6  -3   2       22.35       23.77      2.13 o 
   7  -3   2        8.75        6.53      1.62 o 
   8  -3   2       15.15       14.88      2.11 o 
   9  -3   2       12.79       15.13      2.40 o 
 -10  -2   2        4.98        5.54      1.65 o 
  -9  -2   2       16.01       19.16      2.31 o 
  -8  -2   2       12.85       11.13      1.79 o 
  -7  -2   2        4.14        3.59      1.24 o 
  -6  -2   2       61.19       66.69      3.01 o 
  -5  -2   2        4.16        4.08      0.94 o 
  -4  -2   2      339.67      341.58      5.84 o 
  -3  -2   2      493.74      528.27      6.67 o 
  -2  -2   2      302.16      316.33      4.78 o 
  -1  -2   2      374.44      406.97      5.16 o 
   0  -2   2      207.88      209.59      2.56 o 
   1  -2   2      438.93      464.86      5.53 o 
   2  -2   2       40.85       41.87      1.73 o 
   3  -2   2      420.07      428.01      6.01 o 
   4  -2   2        5.15        3.28      0.96 o 
   5  -2   2       60.12       63.55      2.67 o 
   6  -2   2       72.94       73.68      3.12 o 
   7  -2   2      104.60      107.72      4.19 o 
   8  -2   2       17.04       20.50      2.06 o 
   9  -2   2        2.07        2.79      1.46 o 
  10  -2   2        3.76        6.55      1.65 o 
 -10  -1   2       15.18       22.39      2.36 o 
  -9  -1   2       44.89       48.04      3.25 o 
  -8  -1   2       38.68       42.31      2.68 o 
  -7  -1   2        1.96        2.25      1.05 o 
  -6  -1   2      204.03      202.32      4.88 o 
  -5  -1   2      108.82      100.95      3.09 o 
  -4  -1   2      416.38      494.56      6.11 o 
  -3  -1   2      239.46      227.03      3.69 o 
  -2  -1   2     1398.09     1401.33      8.52 o 
  -1  -1   2     2243.00     2154.85     41.64 o 
   0  -1   2      689.89      681.21      5.59 o 
   1  -1   2       16.59       15.69      0.82 o 
   2  -1   2     2965.36     2651.04     51.45 o 
   3  -1   2      555.70      589.96      5.96 o 
   4  -1   2      171.58      185.33      3.72 o 
   5  -1   2      500.56      503.73      6.86 o 
   6  -1   2      210.22      218.85      4.97 o 
   7  -1   2       20.67       17.45      1.81 o 
   8  -1   2       24.57       23.31      2.29 o 
   9  -1   2       36.08       49.80      3.11 o 
  10  -1   2       11.30       15.04      2.11 o 
 -10   0   2       91.17       81.02      4.43 o 
  -9   0   2        0.35        0.62      1.07 o 
  -8   0   2        2.19        1.62      1.19 o 
  -7   0   2      544.03      548.36      8.56 o 
  -6   0   2        6.41        5.74      1.01 o 
  -5   0   2      786.63      834.45      8.59 o 
  -4   0   2      692.45      685.25      6.91 o 
  -3   0   2      101.01       98.70      2.22 o 
  -2   0   2     1412.73     1488.83      7.89 o 
  -1   0   2      587.18      560.43      3.95 o 
   0   0   2      326.41      320.81      3.75 o 
   1   0   2     1020.01      887.65      5.15 o 
   2   0   2      181.74      167.37      2.50 o 
   3   0   2      882.93      797.77      6.56 o 
   4   0   2      165.53      183.44      3.50 o 
   5   0   2      250.80      246.44      4.57 o 
   6   0   2      583.73      596.58      8.04 o 
   7   0   2        0.92        1.95      0.83 o 
   8   0   2      268.04      287.97      6.71 o 
   9   0   2        0.05        0.00      1.15 o 
  10   0   2       19.74       26.66      2.82 o 
 -10   1   2       15.61       15.18      2.38 o 
  -9   1   2       43.69       43.22      2.90 o 
  -8   1   2       37.93       34.81      2.54 o 
  -7   1   2        1.77        2.63      1.03 o 
  -6   1   2      199.08      189.28      4.75 o 
  -5   1   2      107.13       95.51      2.95 o 
  -4   1   2      415.65      481.10      6.09 o 
  -3   1   2      238.33      222.07      3.64 o 
  -2   1   2     1397.09     1459.97      8.70 o 
  -1   1   2     2247.12     2283.54     42.73 o 
   0   1   2      699.54      691.22      3.63 o 
   1   1   2       14.48       14.08      0.75 o 
   2   1   2     2950.25     2822.74     53.19 o 
   3   1   2      555.22      587.55      6.00 o 
   4   1   2      177.88      185.35      3.74 o 
   5   1   2      497.56      509.65      6.98 o 
   6   1   2      209.09      229.18      5.07 o 
   7   1   2       20.27       18.41      1.79 o 
   8   1   2       25.65       23.19      2.42 o 
   9   1   2       35.69       39.15      3.02 o 
  10   1   2       11.31       12.07      2.22 o 
 -10   2   2        4.76        4.56      1.44 o 
  -9   2   2       16.01       17.44      2.56 o 
  -8   2   2       13.45       12.66      1.94 o 
  -7   2   2        4.42        4.12      1.31 o 
  -6   2   2       60.39       61.10      2.95 o 
  -5   2   2        4.06        3.30      1.03 o 
  -4   2   2      341.44      330.18      5.71 o 
  -3   2   2      486.95      520.20      6.63 o 
  -2   2   2      304.47      313.88      4.76 o 
  -1   2   2      363.12      384.94      5.01 o 
   0   2   2      201.28      196.22      2.48 o 
   1   2   2      435.69      464.09      5.53 o 
   2   2   2       39.20       40.08      1.73 o 
   3   2   2      410.86      420.16      5.95 o 
   4   2   2        4.74        7.63      1.01 o 
   5   2   2       60.85       60.51      2.74 o 
   6   2   2       71.38       65.29      3.08 o 
   7   2   2      104.92      100.60      4.08 o 
   8   2   2       16.86       14.24      1.81 o 
   9   2   2        2.23        4.37      1.22 o 
  10   2   2        3.55        2.18      1.67 o 
  -9   3   2        3.75        3.92      1.54 o 
  -8   3   2        5.12        1.92      1.70 o 
  -7   3   2       23.79       23.50      2.45 o 
  -6   3   2       58.62       56.82      3.17 o 
  -5   3   2       11.34       10.05      1.51 o 
  -4   3   2      105.06       89.97      3.46 o 
  -3   3   2       36.76       34.14      2.06 o 
  -2   3   2       22.91       22.41      1.69 o 
  -1   3   2       17.42       17.29      1.55 o 
   0   3   2       84.62       90.98      2.18 o 
   1   3   2      145.64      159.33      4.11 o 
   2   3   2      221.21      238.24      5.12 o 
   3   3   2      112.01      109.70      3.73 o 
   4   3   2      227.52      226.26      5.47 o 
   5   3   2       44.15       47.21      2.88 o 
   6   3   2       21.63       22.54      2.13 o 
   7   3   2        9.06        9.68      1.49 o 
   8   3   2       15.53       15.24      2.17 o 
   9   3   2       12.41       15.15      2.15 o 
  -7   4   2        7.16        5.40      1.88 o 
  -6   4   2       40.64       35.71      2.88 o 
  -5   4   2        4.00        4.67      1.26 o 
  -4   4   2        8.19        6.92      1.69 o 
  -3   4   2       83.67       79.89      3.70 o 
  -2   4   2        1.11        2.43      0.91 o 
  -1   4   2        1.61        1.86      1.15 o 
   0   4   2      119.23      116.37      2.97 o 
   1   4   2        3.12        3.48      1.17 o 
   2   4   2       71.98       71.62      3.52 o 
   3   4   2       28.08       32.34      2.29 o 
   4   4   2       19.63       18.07      1.99 o 
   5   4   2       81.94       81.71      3.99 o 
   6   4   2        3.61        4.26      1.40 o 
   7   4   2       45.17       50.48      3.64 o 
  -5   5   2       14.35       13.67      2.42 o 
  -4   5   2        3.36        4.78      1.38 o 
  -3   5   2       22.83       19.63      2.59 o 
  -2   5   2       27.93       29.72      2.82 o 
  -1   5   2       26.73       23.93      2.59 o 
   0   5   2       44.19       44.85      2.16 o 
   1   5   2       44.19       39.64      3.22 o 
   2   5   2        1.07        1.35      1.19 o 
   3   5   2        2.88       -1.72      1.72 o 
   4   5   2        1.38        1.85      1.60 o 
   5   5   2        4.74        5.47      1.70 o 
  -5  -5   3        8.21       13.48      2.02 o 
  -4  -5   3        7.53        8.42      1.81 o 
  -3  -5   3       16.15       20.33      2.36 o 
  -2  -5   3        5.56        4.81      1.67 o 
  -1  -5   3       13.57       14.99      2.01 o 
   0  -5   3       16.52       15.14      1.55 o 
   1  -5   3        2.43        1.17      1.31 o 
   2  -5   3       24.66       22.06      2.50 o 
   3  -5   3       25.27       21.26      2.66 o 
   4  -5   3       12.99       17.63      2.33 o 
   5  -5   3       12.07       12.71      2.27 o 
  -7  -4   3       30.82       29.37      3.04 o 
  -6  -4   3        3.02        3.64      1.49 o 
  -5  -4   3       12.99       11.61      1.83 o 
  -4  -4   3      189.22      190.96      5.92 o 
  -3  -4   3       64.26       55.77      3.20 o 
  -2  -4   3        9.68        9.36      1.70 o 
  -1  -4   3      232.38      226.81      5.97 o 
   0  -4   3       55.42       57.00      2.18 o 
   1  -4   3        0.29        0.39      0.85 o 
   2  -4   3        8.30       11.10      1.44 o 
   3  -4   3       22.27       18.17      2.17 o 
   4  -4   3        4.20        5.33      1.58 o 
   5  -4   3        5.59        5.11      1.42 o 
   6  -4   3       15.87       18.06      2.26 o 
   7  -4   3       10.27       10.26      1.92 o 
  -9  -3   3       35.24       36.46      3.22 o 
  -8  -3   3       24.61       18.49      2.27 o 
  -7  -3   3       32.56       39.72      2.93 o 
  -6  -3   3       11.87       14.77      1.65 o 
  -5  -3   3       21.86       24.48      2.03 o 
  -4  -3   3       18.11       15.22      1.67 o 
  -3  -3   3       24.67       21.13      1.90 o 
  -2  -3   3       58.43       48.92      2.42 o 
  -1  -3   3      243.98      273.17      5.44 o 
   0  -3   3      224.09      246.50      3.61 o 
   1  -3   3      108.38       98.49      3.32 o 
   2  -3   3      345.76      351.81      6.43 o 
   3  -3   3       19.36       15.78      1.67 o 
   4  -3   3       11.80        9.15      1.30 o 
   5  -3   3       25.76       29.96      2.31 o 
   6  -3   3       43.76       40.40      2.81 o 
   7  -3   3       11.99       11.15      1.90 o 
   8  -3   3       24.58       24.66      2.81 o 
   9  -3   3       16.14       23.19      2.42 o 
 -10  -2   3       13.92       13.69      2.49 o 
  -9  -2   3        1.80        0.00      1.44 o 
  -8  -2   3       18.49       16.84      2.02 o 
  -7  -2   3       47.98       46.15      2.79 o 
  -6  -2   3       35.95       32.28      2.28 o 
  -5  -2   3       92.78       87.93      3.26 o 
  -4  -2   3       10.02       12.31      1.26 o 
  -3  -2   3        5.92        6.91      0.92 o 
  -2  -2   3      393.00      403.05      5.64 o 
  -1  -2   3      388.60      411.18      5.48 o 
   0  -2   3      222.65      203.24      2.66 o 
   1  -2   3      172.64      184.49      3.65 o 
   2  -2   3       96.48       93.96      2.71 o 
   3  -2   3      245.43      260.02      4.81 o 
   4  -2   3       29.59       27.64      1.71 o 
   5  -2   3       15.70       13.75      1.49 o 
   6  -2   3       50.43       47.67      2.72 o 
   7  -2   3       39.50       34.99      2.72 o 
   8  -2   3        0.08        0.32      1.10 o 
   9  -2   3        8.89        9.80      1.58 o 
  10  -2   3       12.78       17.99      2.52 o 
 -10  -1   3        7.40        9.23      1.67 o 
  -9  -1   3        0.85        2.13      1.15 o 
  -8  -1   3       13.58       14.24      1.70 o 
  -7  -1   3      108.14      113.08      3.98 o 
  -6  -1   3       88.46       90.33      3.42 o 
  -5  -1   3      282.25      291.98      5.41 o 
  -4  -1   3       55.10       56.12      2.14 o 
  -3  -1   3      262.76      264.41      4.16 o 
  -2  -1   3      505.31      498.06      5.22 o 
  -1  -1   3      332.13      358.68      4.11 o 
   0  -1   3       82.95       82.34      1.34 o 
   1  -1   3      749.51      738.86      5.99 o 
   2  -1   3       59.99       80.77      2.09 o 
   3  -1   3      177.48      199.86      3.63 o 
   4  -1   3      174.81      182.61      3.84 o 
   5  -1   3        7.85        9.06      1.15 o 
   6  -1   3       30.09       24.42      1.87 o 
   7  -1   3       62.71       58.66      2.90 o 
   8  -1   3       23.46       22.78      2.29 o 
   9  -1   3       25.27       29.58      2.49 o 
  10  -1   3       19.66       15.15      2.56 o 
 -10   0   3        4.80        4.23      1.35 o 
  -9   0   3        6.67       11.68      1.76 o 
  -8   0   3      160.70      170.51      5.36 o 
  -7   0   3       87.35       93.66      3.71 o 
  -6   0   3       59.79       72.88      2.90 o 
  -5   0   3       20.53       17.01      1.40 o 
  -4   0   3      343.33      383.79      5.36 o 
  -3   0   3       58.41       65.40      1.96 o 
  -2   0   3     2293.59     2129.53     44.22 o 
  -1   0   3      610.00      699.51      5.13 o 
   0   0   3     1587.41     1316.98     20.92 o 
   1   0   3      191.92      177.62      2.54 o 
   2   0   3      175.24      170.51      2.78 o 
   3   0   3       26.31       37.34      1.48 o 
   4   0   3       31.77       30.67      1.57 o 
   5   0   3        1.56        1.58      0.62 o 
   6   0   3      111.53      114.61      3.59 o 
   7   0   3       50.82       56.53      2.86 o 
   8   0   3       16.63       15.68      1.76 o 
   9   0   3       19.67       17.85      2.02 o 
  10   0   3       37.12       43.50      3.43 o 
 -10   1   3        7.11        7.35      1.94 o 
  -9   1   3        0.97        2.13      1.08 o 
  -8   1   3       13.80       10.55      1.72 o 
  -7   1   3      106.62       97.63      3.90 o 
  -6   1   3       89.94       87.36      3.28 o 
  -5   1   3      288.22      299.71      5.53 o 
  -4   1   3       55.42       52.76      2.14 o 
  -3   1   3      268.63      260.96      4.16 o 
  -2   1   3      505.79      510.99      5.33 o 
  -1   1   3      334.53      353.81      4.07 o 
   0   1   3       83.55       82.15      1.34 o 
   1   1   3      755.45      746.32      6.03 o 
   2   1   3       63.05       83.90      2.14 o 
   3   1   3      178.76      198.76      3.61 o 
   4   1   3      174.29      173.64      3.79 o 
   5   1   3        6.64        7.65      1.05 o 
   6   1   3       30.24       29.17      1.97 o 
   7   1   3       63.52       56.10      3.01 o 
   8   1   3       22.31       21.50      2.22 o 
   9   1   3       25.21       32.56      2.74 o 
  10   1   3       19.48       15.35      2.38 o 
 -10   2   3       14.18       10.48      2.50 o 
  -9   2   3        1.78        1.95      1.22 o 
  -8   2   3       19.43       16.70      2.13 o 
  -7   2   3       47.91       39.78      2.79 o 
  -6   2   3       35.62       27.43      2.13 o 
  -5   2   3       92.05       81.24      3.24 o 
  -4   2   3        8.93        9.87      1.01 o 
  -3   2   3        5.87        5.81      0.78 o 
  -2   2   3      388.35      389.01      5.49 o 
  -1   2   3      391.97      409.76      5.39 o 
   0   2   3      226.37      213.60      5.89 o 
   1   2   3      173.02      195.57      3.72 o 
   2   2   3       91.50       90.49      2.71 o 
   3   2   3      252.26      271.18      4.97 o 
   4   2   3       29.76       28.87      1.83 o 
   5   2   3       14.99       12.72      1.44 o 
   6   2   3       49.06       47.60      2.67 o 
   7   2   3       40.96       40.23      2.68 o 
   8   2   3        0.10       -0.94      1.15 o 
   9   2   3        8.94        8.03      1.83 o 
  10   2   3       13.05       16.80      2.36 o 
  -9   3   3       35.24       39.89      3.50 o 
  -8   3   3       24.71       19.24      2.43 o 
  -7   3   3       33.03       33.41      2.75 o 
  -6   3   3       11.28       10.94      1.78 o 
  -5   3   3       22.84       25.03      2.03 o 
  -4   3   3       17.71       18.47      1.71 o 
  -3   3   3       25.36       22.20      1.72 o 
  -2   3   3       60.63       51.33      2.51 o 
  -1   3   3      245.04      254.04      5.32 o 
   0   3   3      229.07      238.94      3.58 o 
   1   3   3      106.14      102.49      3.39 o 
   2   3   3      346.87      354.77      6.39 o 
   3   3   3       19.27       18.12      1.76 o 
   4   3   3       11.62       12.50      1.30 o 
   5   3   3       25.31       27.43      2.19 o 
   6   3   3       44.07       38.01      2.74 o 
   7   3   3       11.43        9.41      1.65 o 
   8   3   3       24.80       25.58      2.66 o 
   9   3   3       16.04       19.41      2.47 o 
  -7   4   3       30.90       29.80      2.79 o 
  -6   4   3        2.91        1.21      1.70 o 
  -5   4   3       12.27        9.71      2.15 o 
  -4   4   3      192.76      192.81      5.97 o 
  -3   4   3       62.94       57.76      3.17 o 
  -2   4   3        9.52        9.11      1.60 o 
  -1   4   3      232.60      210.76      5.86 o 
   0   4   3       55.12       58.11      2.22 o 
   1   4   3        0.30        0.00      0.94 o 
   2   4   3        8.84        8.59      1.37 o 
   3   4   3       21.53       25.00      2.13 o 
   4   4   3        4.53        4.88      1.38 o 
   5   4   3        5.94        3.83      1.62 o 
   6   4   3       16.58       19.82      2.22 o 
   7   4   3        9.94       11.03      1.95 o 
  -5   5   3        7.99       10.12      1.92 o 
  -4   5   3        7.70        6.37      1.99 o 
  -3   5   3       16.50       14.99      2.36 o 
  -2   5   3        5.06        5.17      1.19 o 
  -1   5   3       13.55       17.69      2.20 o 
   0   5   3       16.67       15.13      1.56 o 
   1   5   3        2.10        2.18      1.38 o 
   2   5   3       25.13       25.69      2.56 o 
   3   5   3       25.62       27.91      2.77 o 
   4   5   3       13.12       15.01      2.17 o 
   5   5   3       12.26       15.13      2.17 o 
  -5  -5   4       11.82       10.76      2.22 o 
  -4  -5   4       20.02       24.17      2.58 o 
  -3  -5   4        3.08        4.58      1.56 o 
  -2  -5   4        1.77        3.89      1.21 o 
  -1  -5   4        8.20        4.85      1.88 o 
   0  -5   4       20.97       21.37      1.65 o 
   1  -5   4       19.57       15.77      2.29 o 
   2  -5   4        8.69        8.50      1.94 o 
   3  -5   4        4.45        5.68      1.56 o 
   4  -5   4       22.35       29.43      2.56 o 
   5  -5   4        7.07        9.76      2.24 o 
  -7  -4   4       11.06       11.06      2.15 o 
  -6  -4   4       10.55       11.74      1.95 o 
  -5  -4   4       64.21       62.87      3.77 o 
  -4  -4   4       56.38       58.93      3.41 o 
  -3  -4   4       18.13       18.06      2.02 o 
  -2  -4   4       41.82       37.83      2.65 o 
  -1  -4   4       35.68       35.82      2.61 o 
   0  -4   4        2.13        3.32      0.80 o 
   1  -4   4      129.05      125.60      4.53 o 
   2  -4   4       39.95       41.60      2.76 o 
   3  -4   4       88.30       93.14      4.08 o 
   4  -4   4       34.52       37.04      2.72 o 
   5  -4   4        9.27        9.71      1.60 o 
   6  -4   4       19.25       19.64      2.29 o 
   7  -4   4        3.55        2.93      1.54 o 
  -9  -3   4       15.73       14.26      2.22 o 
  -8  -3   4       11.20       10.41      2.26 o 
  -7  -3   4       15.47       17.67      1.88 o 
  -6  -3   4       13.25        8.52      1.90 o 
  -5  -3   4        1.13        0.00      0.85 o 
  -4  -3   4       32.94       40.88      2.51 o 
  -3  -3   4       75.63       78.30      3.22 o 
  -2  -3   4        9.02       11.33      1.21 o 
  -1  -3   4       34.73       32.41      2.13 o 
   0  -3   4      101.67      101.76      3.90 o 
   1  -3   4      123.26      122.59      3.86 o 
   2  -3   4       86.83       86.98      3.30 o 
   3  -3   4       29.35       30.75      2.08 o 
   4  -3   4       84.53       82.89      3.54 o 
   5  -3   4        6.93        6.78      1.44 o 
   6  -3   4       45.08       43.31      3.13 o 
   7  -3   4       48.08       40.16      3.04 o 
   8  -3   4       16.32       15.22      2.20 o 
  -9  -2   4       12.56       16.94      2.29 o 
  -8  -2   4       15.63       13.66      1.97 o 
  -7  -2   4      125.47      123.29      4.82 o 
  -6  -2   4       24.80       21.09      1.90 o 
  -5  -2   4      146.93      156.46      4.47 o 
  -4  -2   4       53.20       45.74      2.30 o 
  -3  -2   4       46.30       44.54      2.14 o 
  -2  -2   4       19.72       17.31      1.32 o 
  -1  -2   4       68.87       80.37      2.55 o 
   0  -2   4      128.77      138.55      4.86 o 
   1  -2   4        9.74       10.11      1.03 o 
   2  -2   4      614.49      650.48      7.58 o 
   3  -2   4      109.10      105.96      3.32 o 
   4  -2   4       75.56       78.06      3.01 o 
   5  -2   4       31.16       32.37      2.17 o 
   6  -2   4       50.10       48.38      2.72 o 
   7  -2   4        8.09        4.97      1.35 o 
   8  -2   4       34.92       31.55      2.75 o 
   9  -2   4        0.53        3.66      1.21 o 
 -10  -1   4       14.19       15.06      2.31 o 
  -9  -1   4       10.02        9.64      1.74 o 
  -8  -1   4       64.02       68.18      3.52 o 
  -7  -1   4       92.91       97.78      3.92 o 
  -6  -1   4      215.94      226.46      5.32 o 
  -5  -1   4      183.62      190.42      4.55 o 
  -4  -1   4      287.55      295.54      5.20 o 
  -3  -1   4      147.93      153.17      3.39 o 
  -2  -1   4       22.81       27.35      1.37 o 
  -1  -1   4       78.00       83.13      2.18 o 
   0  -1   4      473.46      474.33      3.60 o 
   1  -1   4      327.26      319.15      4.25 o 
   2  -1   4        4.99        4.16      0.59 o 
   3  -1   4       28.78       35.00      1.62 o 
   4  -1   4       38.74       47.13      2.10 o 
   5  -1   4      310.95      306.54      5.72 o 
   6  -1   4       35.54       32.34      2.10 o 
   7  -1   4       83.21       83.62      3.60 o 
   8  -1   4       17.87       18.38      2.08 o 
   9  -1   4       20.51       20.76      2.50 o 
  10  -1   4        2.83        7.19      1.72 o 
 -10   0   4        1.76        4.15      1.78 o 
  -9   0   4       14.21       15.98      2.10 o 
  -8   0   4       20.79       25.72      2.40 o 
  -7   0   4        4.63       11.18      1.47 o 
  -6   0   4        1.96        2.63      0.91 o 
  -5   0   4      199.69      242.88      4.95 o 
  -4   0   4      368.20      406.59      5.77 o 
  -3   0   4      445.25      490.95      5.75 o 
  -2   0   4        9.26        6.38      0.62 o 
  -1   0   4     1304.56     1241.18      8.00 o 
   0   0   4      463.18      440.67      3.17 o 
   1   0   4      190.06      175.33      2.91 o 
   2   0   4      908.47      890.00      7.19 o 
   3   0   4      197.45      183.98      3.47 o 
   4   0   4      576.25      557.01      6.80 o 
   5   0   4       34.22       29.95      1.80 o 
   6   0   4       17.82       13.34      1.47 o 
   7   0   4      108.20      115.66      4.14 o 
   8   0   4       46.10       47.24      2.90 o 
   9   0   4       46.77       52.96      3.32 o 
  10   0   4       42.13       34.98      3.07 o 
 -10   1   4       14.42       16.80      2.10 o 
  -9   1   4        9.50        9.30      1.72 o 
  -8   1   4       64.20       63.34      3.33 o 
  -7   1   4       93.80       85.69      3.80 o 
  -6   1   4      220.45      219.32      5.36 o 
  -5   1   4      181.34      183.96      4.46 o 
  -4   1   4      290.91      305.16      5.27 o 
  -3   1   4      140.34      142.24      3.28 o 
  -2   1   4       21.19       23.68      1.26 o 
  -1   1   4       77.74       87.31      2.20 o 
   0   1   4      476.36      472.63      3.59 o 
   1   1   4      320.68      306.46      4.19 o 
   2   1   4        5.73        5.70      0.66 o 
   3   1   4       30.21       36.05      1.71 o 
   4   1   4       42.28       51.30      2.19 o 
   5   1   4      308.02      303.41      5.70 o 
   6   1   4       35.44       32.59      2.17 o 
   7   1   4       81.72       82.38      3.63 o 
   8   1   4       17.62       19.73      1.99 o 
   9   1   4       20.93       20.78      2.18 o 
  10   1   4        2.90        6.60      1.93 o 
  -9   2   4       12.83       19.69      2.15 o 
  -8   2   4       16.00       14.47      1.88 o 
  -7   2   4      123.68      114.31      4.58 o 
  -6   2   4       24.73       24.34      1.99 o 
  -5   2   4      144.52      133.34      4.16 o 
  -4   2   4       54.58       50.41      2.39 o 
  -3   2   4       46.61       47.34      2.14 o 
  -2   2   4       20.36       15.83      1.23 o 
  -1   2   4       63.41       69.01      2.37 o 
   0   2   4      131.10      141.35      2.53 o 
   1   2   4        9.43        8.95      0.92 o 
   2   2   4      621.15      644.61      7.52 o 
   3   2   4      110.74      117.47      3.46 o 
   4   2   4       75.06       78.11      2.92 o 
   5   2   4       30.28       29.11      2.06 o 
   6   2   4       52.62       50.32      2.74 o 
   7   2   4        7.71        6.84      1.30 o 
   8   2   4       35.44       35.46      2.84 o 
   9   2   4        0.64        0.18      1.37 o 
  -9   3   4       16.15       14.07      2.31 o 
  -8   3   4       11.36       13.51      2.26 o 
  -7   3   4       15.37       12.93      1.97 o 
  -6   3   4       13.50       13.23      1.69 o 
  -5   3   4        1.21        0.27      1.14 o 
  -4   3   4       32.53       33.08      2.33 o 
  -3   3   4       75.85       79.37      3.21 o 
  -2   3   4        9.54        8.12      1.35 o 
  -1   3   4       34.65       34.92      2.03 o 
   0   3   4      104.80      109.25      3.02 o 
   1   3   4      120.77      117.80      3.71 o 
   2   3   4       85.78       85.87      3.33 o 
   3   3   4       28.80       34.44      2.17 o 
   4   3   4       83.96       87.34      3.56 o 
   5   3   4        6.64        7.60      1.28 o 
   6   3   4       45.42       42.17      2.77 o 
   7   3   4       48.89       40.38      2.99 o 
   8   3   4       16.07       13.59      2.17 o 
  -7   4   4       11.17        9.91      2.15 o 
  -6   4   4       10.64       13.53      1.99 o 
  -5   4   4       65.42       57.20      3.86 o 
  -4   4   4       54.33       55.92      3.49 o 
  -3   4   4       18.34       20.82      1.97 o 
  -2   4   4       41.39       39.08      2.72 o 
  -1   4   4       36.23       38.75      2.76 o 
   0   4   4        2.45        2.92      0.78 o 
   1   4   4      129.06      123.37      4.60 o 
   2   4   4       38.07       39.84      2.58 o 
   3   4   4       90.93      101.31      4.15 o 
   4   4   4       34.27       39.06      2.83 o 
   5   4   4        9.66        9.87      1.88 o 
   6   4   4       18.99       17.89      2.26 o 
   7   4   4        3.40        0.78      1.70 o 
  -5   5   4       11.98       13.62      2.18 o 
  -4   5   4       19.94       18.24      2.61 o 
  -3   5   4        3.39        4.40      1.62 o 
  -2   5   4        1.54        2.13      1.30 o 
  -1   5   4        8.15        7.46      1.76 o 
   0   5   4       20.51       16.40      1.70 o 
   1   5   4       19.74       28.79      2.58 o 
   2   5   4        8.97        7.44      1.79 o 
   3   5   4        4.42        3.85      1.60 o 
   4   5   4       22.76       28.12      2.77 o 
   5   5   4        6.80        9.57      2.11 o 
  -4  -5   5        0.29       -0.20      1.44 o 
  -3  -5   5        6.38        6.25      1.76 o 
  -2  -5   5       84.73       83.66      4.36 o 
  -1  -5   5       25.42       26.91      2.70 o 
   0  -5   5       40.33       42.05      2.30 o 
   1  -5   5       21.18       23.70      2.33 o 
   2  -5   5        2.93        2.38      1.63 o 
   3  -5   5       34.46       35.31      3.38 o 
   4  -5   5        0.88       -0.20      1.37 o 
  -7  -4   5        2.56        3.60      1.62 o 
  -6  -4   5       18.23       20.78      2.38 o 
  -5  -4   5       35.31       33.69      3.04 o 
  -4  -4   5        4.86        5.88      1.40 o 
  -3  -4   5       32.24       38.95      2.56 o 
  -2  -4   5        6.88        8.03      1.65 o 
  -1  -4   5      115.93      115.51      4.46 o 
   0  -4   5       17.70       17.27      2.01 o 
   1  -4   5        0.66        1.40      0.82 o 
   2  -4   5       21.78       28.02      2.43 o 
   3  -4   5       80.92       83.41      4.02 o 
   4  -4   5       53.03       59.81      3.41 o 
   5  -4   5       23.57       22.90      2.56 o 
   6  -4   5       19.13       17.92      2.52 o 
   7  -4   5        9.10       11.06      2.10 o 
  -8  -3   5        1.43       -0.37      1.44 o 
  -7  -3   5       10.70        8.65      1.94 o 
  -6  -3   5        2.01        1.99      1.19 o 
  -5  -3   5      128.28      144.09      4.85 o 
  -4  -3   5      191.39      185.00      5.33 o 
  -3  -3   5      137.80      139.54      4.46 o 
  -2  -3   5      100.04      104.79      3.76 o 
  -1  -3   5       35.93       43.03      2.36 o 
   0  -3   5       22.79       23.73      1.30 o 
   1  -3   5      170.50      159.81      4.56 o 
   2  -3   5        2.47        3.89      1.08 o 
   3  -3   5      113.58      113.05      4.08 o 
   4  -3   5       72.45       65.53      3.36 o 
   5  -3   5       32.11       31.58      2.42 o 
   6  -3   5       18.30       17.26      2.18 o 
   7  -3   5       24.84       18.28      2.54 o 
   8  -3   5        1.75        3.04      1.44 o 
  -9  -2   5        7.58        6.96      2.02 o 
  -8  -2   5        2.59        0.50      1.49 o 
  -7  -2   5        3.98        2.36      1.22 o 
  -6  -2   5       62.01       64.61      3.31 o 
  -5  -2   5      118.28      112.65      4.10 o 
  -4  -2   5      134.77      125.33      4.02 o 
  -3  -2   5       10.88       13.30      1.26 o 
  -2  -2   5       71.67       63.07      2.58 o 
  -1  -2   5       78.25       71.80      2.55 o 
   0  -2   5        6.40        8.56      0.69 o 
   1  -2   5      189.07      189.07      4.20 o 
   2  -2   5      273.84      283.44      5.28 o 
   3  -2   5       99.50       91.58      3.19 o 
   4  -2   5      163.39      171.30      4.53 o 
   5  -2   5      101.35       94.65      3.67 o 
   6  -2   5        1.33        0.53      1.05 o 
   7  -2   5       23.11       20.38      2.20 o 
   8  -2   5       15.94       13.94      2.13 o 
   9  -2   5        9.85        7.58      2.01 o 
 -10  -1   5        5.57       13.33      2.08 o 
  -9  -1   5        1.31        1.05      1.05 o 
  -8  -1   5        7.78       11.04      1.92 o 
  -7  -1   5       74.11       81.80      3.67 o 
  -6  -1   5       87.99       92.83      3.65 o 
  -5  -1   5      133.34      137.11      4.06 o 
  -4  -1   5       86.70       90.24      3.00 o 
  -3  -1   5      482.42      470.96      6.39 o 
  -2  -1   5       19.33       21.54      1.39 o 
  -1  -1   5      143.70      152.13      3.21 o 
   0  -1   5      401.56      410.02      4.86 o 
   1  -1   5      159.41      187.26      3.57 o 
   2  -1   5       24.29       29.10      1.51 o 
   3  -1   5       30.58       31.48      1.65 o 
   4  -1   5      199.50      193.37      4.34 o 
   5  -1   5       22.96       21.43      1.78 o 
   6  -1   5       13.66       18.81      1.65 o 
   7  -1   5       28.58       29.34      2.15 o 
   8  -1   5       20.61       24.00      2.27 o 
   9  -1   5       38.42       34.44      3.16 o 
  10  -1   5       20.86       22.26      2.38 o 
 -10   0   5       30.54       27.47      2.75 o 
  -9   0   5       20.46       27.34      2.74 o 
  -8   0   5        0.88       -0.44      1.35 o 
  -7   0   5        0.05       -1.08      1.08 o 
  -6   0   5       42.59       43.22      2.49 o 
  -5   0   5       13.79       11.33      1.28 o 
  -4   0   5      606.06      667.68      7.80 o 
  -3   0   5        0.22        0.14      0.55 o 
  -2   0   5      525.03      570.15      6.21 o 
  -1   0   5        6.74       12.24      0.94 o 
   0   0   5      983.71      947.57      5.35 o 
   1   0   5     1262.68     1201.77      8.75 o 
   2   0   5      129.01      130.59      2.96 o 
   3   0   5        0.02        0.71      0.57 o 
   4   0   5      193.40      211.46      4.41 o 
   5   0   5        1.85        0.28      0.80 o 
   6   0   5      271.46      269.91      5.91 o 
   7   0   5       16.97       12.66      1.71 o 
   8   0   5        2.49        2.56      1.10 o 
   9   0   5        2.97        4.65      1.44 o 
  10   0   5        7.96        7.26      1.81 o 
 -10   1   5        5.60       10.74      2.18 o 
  -9   1   5        1.17        0.36      1.44 o 
  -8   1   5        7.88        6.76      1.70 o 
  -7   1   5       73.28       73.36      3.56 o 
  -6   1   5       89.52       93.35      3.72 o 
  -5   1   5      133.92      129.97      3.98 o 
  -4   1   5       89.65       87.91      3.01 o 
  -3   1   5      476.64      471.29      6.41 o 
  -2   1   5       17.71       19.37      1.26 o 
  -1   1   5      142.77      153.16      3.23 o 
   0   1   5      403.36      402.67      3.65 o 
   1   1   5      157.39      182.19      3.52 o 
   2   1   5       24.62       32.27      1.55 o 
   3   1   5       28.85       29.09      1.56 o 
   4   1   5      201.36      196.35      4.43 o 
   5   1   5       23.82       25.63      1.99 o 
   6   1   5       13.94       13.64      1.58 o 
   7   1   5       27.62       21.23      2.26 o 
   8   1   5       20.63       22.77      2.20 o 
   9   1   5       38.67       39.94      3.11 o 
  10   1   5       21.13       20.25      2.59 o 
  -9   2   5        7.26        8.10      1.85 o 
  -8   2   5        2.44       -0.34      1.56 o 
  -7   2   5        4.16        4.28      1.24 o 
  -6   2   5       61.57       60.61      3.20 o 
  -5   2   5      118.72      113.80      4.05 o 
  -4   2   5      137.53      122.03      3.86 o 
  -3   2   5       11.07       11.81      1.26 o 
  -2   2   5       73.23       64.64      2.60 o 
  -1   2   5       79.58       69.06      2.55 o 
   0   2   5        6.45        7.29      0.65 o 
   1   2   5      186.06      187.87      4.14 o 
   2   2   5      282.24      289.90      5.37 o 
   3   2   5      101.57       89.30      3.21 o 
   4   2   5      162.80      169.55      4.47 o 
   5   2   5      101.36       94.26      3.60 o 
   6   2   5        0.95        0.53      1.10 o 
   7   2   5       23.19       19.49      2.24 o 
   8   2   5       16.34       16.98      2.33 o 
   9   2   5        9.65        8.91      1.97 o 
  -8   3   5        1.50       -0.37      1.51 o 
  -7   3   5       11.25       13.42      1.72 o 
  -6   3   5        2.02        3.83      1.07 o 
  -5   3   5      127.34      132.94      4.89 o 
  -4   3   5      191.79      180.19      5.33 o 
  -3   3   5      135.11      133.01      4.39 o 
  -2   3   5      103.36      102.06      3.69 o 
  -1   3   5       36.33       40.38      2.40 o 
   0   3   5       20.73       22.31      1.89 o 
   1   3   5      169.92      178.48      4.69 o 
   2   3   5        2.47        1.67      1.03 o 
   3   3   5      112.57      114.08      4.07 o 
   4   3   5       71.65       68.79      3.40 o 
   5   3   5       33.48       31.90      2.54 o 
   6   3   5       18.02       15.12      2.08 o 
   7   3   5       25.42       20.00      2.52 o 
   8   3   5        1.97        1.53      1.42 o 
  -7   4   5        2.62        3.00      1.67 o 
  -6   4   5       18.36       16.57      2.20 o 
  -5   4   5       35.55       37.48      2.91 o 
  -4   4   5        4.46        4.92      1.35 o 
  -3   4   5       32.32       38.39      2.68 o 
  -2   4   5        6.26        7.88      1.49 o 
  -1   4   5      118.08      104.36      4.56 o 
   0   4   5       17.20       17.30      1.34 o 
   1   4   5        0.67        1.40      0.94 o 
   2   4   5       22.82       28.46      2.27 o 
   3   4   5       78.56       78.34      4.08 o 
   4   4   5       53.55       54.60      3.45 o 
   5   4   5       23.67       24.46      2.65 o 
   6   4   5       19.29       21.10      2.56 o 
   7   4   5        9.27        7.46      2.22 o 
  -4   5   5        0.30        3.76      1.47 o 
  -3   5   5        6.71        7.19      1.88 o 
  -2   5   5       84.72       84.44      4.65 o 
  -1   5   5       25.57       23.88      2.49 o 
   0   5   5       39.23       38.12      2.85 o 
   1   5   5       22.15       21.19      2.70 o 
   2   5   5        3.00        2.57      1.30 o 
   3   5   5       34.76       38.93      3.23 o 
   4   5   5        1.00        2.18      1.07 o 
  -3  -5   6       36.84       38.97      3.45 o 
  -2  -5   6       26.64       29.74      2.88 o 
  -1  -5   6       20.43       14.76      2.56 o 
   0  -5   6       27.79       29.57      2.06 o 
   1  -5   6        0.96        1.49      1.67 o 
   2  -5   6        5.38        7.44      1.58 o 
   3  -5   6        8.28        9.46      2.17 o 
  -6  -4   6       26.84       24.50      2.90 o 
  -5  -4   6       33.69       34.65      3.06 o 
  -4  -4   6       17.22       19.45      1.97 o 
  -3  -4   6        5.23        7.40      1.76 o 
  -2  -4   6       25.00       25.09      2.33 o 
  -1  -4   6       57.92       57.38      3.45 o 
   0  -4   6        4.32        6.31      1.09 o 
   1  -4   6        2.35        1.33      1.22 o 
   2  -4   6       21.09       18.17      1.97 o 
   3  -4   6       13.14       16.43      2.06 o 
   4  -4   6        1.52        2.17      1.30 o 
   5  -4   6        6.14        4.46      1.92 o 
   6  -4   6       27.19       32.33      3.20 o 
  -8  -3   6        0.28        0.39      1.62 o 
  -7  -3   6        2.57        1.42      1.76 o 
  -6  -3   6       28.00       22.83      2.45 o 
  -5  -3   6       28.93       25.53      2.43 o 
  -4  -3   6       95.24       90.15      3.87 o 
  -3  -3   6      103.04      108.88      4.12 o 
  -2  -3   6        2.38        0.23      0.98 o 
  -1  -3   6       90.13       87.48      3.60 o 
   0  -3   6       64.54       65.48      2.21 o 
   1  -3   6       44.45       43.38      2.47 o 
   2  -3   6       16.05       15.88      1.69 o 
   3  -3   6      184.86      177.02      5.22 o 
   4  -3   6       39.16       37.62      2.63 o 
   5  -3   6       13.59       14.31      1.78 o 
   6  -3   6       18.97       17.16      2.29 o 
   7  -3   6        4.83        6.96      1.72 o 
   8  -3   6        2.80        4.94      1.54 o 
  -9  -2   6        6.55       10.74      1.92 o 
  -8  -2   6        4.49        4.53      1.49 o 
  -7  -2   6       24.78       24.22      2.47 o 
  -6  -2   6       15.36       13.43      1.79 o 
  -5  -2   6      168.43      165.34      4.92 o 
  -4  -2   6       16.05       13.16      1.63 o 
  -3  -2   6      114.27      111.42      3.64 o 
  -2  -2   6      173.07      163.48      4.26 o 
  -1  -2   6      235.40      248.85      5.05 o 
   0  -2   6        0.95        0.22      0.71 o 
   1  -2   6        2.68        2.25      0.83 o 
   2  -2   6       45.70       36.13      2.21 o 
   3  -2   6      243.80      249.70      5.46 o 
   4  -2   6        3.08        3.27      0.94 o 
   5  -2   6      109.94      117.25      4.28 o 
   6  -2   6       14.40       14.94      1.79 o 
   7  -2   6       12.47       12.36      1.81 o 
   8  -2   6       13.67       15.98      2.29 o 
   9  -2   6       10.93       11.44      1.97 o 
  -9  -1   6       15.01       12.79      2.27 o 
  -8  -1   6        8.17        8.38      1.83 o 
  -7  -1   6       51.37       55.79      3.25 o 
  -6  -1   6       11.79       11.85      1.42 o 
  -5  -1   6       15.11       12.06      1.63 o 
  -4  -1   6      320.29      300.91      5.84 o 
  -3  -1   6       24.38       26.75      1.72 o 
  -2  -1   6      213.74      213.97      4.35 o 
  -1  -1   6      158.79      152.99      3.59 o 
   0  -1   6      999.24     1025.47     12.31 o 
   1  -1   6      391.97      389.56      5.64 o 
   2  -1   6      269.02      281.71      4.99 o 
   3  -1   6        5.41        7.12      1.05 o 
   4  -1   6      437.99      438.41      6.94 o 
   5  -1   6        4.07        5.97      1.12 o 
   6  -1   6       46.92       47.61      2.85 o 
   7  -1   6       79.83       78.46      3.83 o 
   8  -1   6       12.47       16.41      2.22 o 
   9  -1   6        1.94        1.85      1.54 o 
 -10   0   6        1.08        3.64      1.21 o 
  -9   0   6        0.74       -0.36      1.56 o 
  -8   0   6      279.00      293.05      7.40 o 
  -7   0   6       34.23       43.14      2.81 o 
  -6   0   6        9.75       11.28      1.49 o 
  -5   0   6       76.52       70.67      3.01 o 
  -4   0   6       96.36      102.93      3.30 o 
  -3   0   6       14.60       12.44      1.24 o 
  -2   0   6     1034.60     1056.29      9.29 o 
  -1   0   6      938.24      965.23      8.52 o 
   0   0   6       83.35       82.36      1.77 o 
   1   0   6      512.61      559.80      6.48 o 
   2   0   6      525.77      499.24      6.40 o 
   3   0   6       36.53       43.88      2.01 o 
   4   0   6       58.72       61.26      2.56 o 
   5   0   6        5.63        4.12      0.99 o 
   6   0   6        0.61        1.21      1.01 o 
   7   0   6      126.18      133.75      4.78 o 
   8   0   6      138.92      135.03      5.10 o 
   9   0   6        0.00       -0.73      1.28 o 
  10   0   6        9.53       20.37      2.15 o 
  -9   1   6       14.69        8.40      2.13 o 
  -8   1   6        7.98        9.02      1.74 o 
  -7   1   6       49.92       50.84      3.01 o 
  -6   1   6       12.83       10.85      1.63 o 
  -5   1   6       14.93       13.04      1.49 o 
  -4   1   6      319.62      309.47      5.86 o 
  -3   1   6       23.29       24.60      1.62 o 
  -2   1   6      213.63      224.99      4.42 o 
  -1   1   6      161.23      158.32      3.64 o 
   0   1   6      985.45     1025.56     22.44 o 
   1   1   6      389.97      394.20      5.65 o 
   2   1   6      270.21      287.01      5.05 o 
   3   1   6        5.07        5.47      0.96 o 
   4   1   6      441.22      438.35      7.04 o 
   5   1   6        3.79        4.21      1.22 o 
   6   1   6       47.01       47.00      2.85 o 
   7   1   6       79.50       77.20      3.72 o 
   8   1   6       12.32       20.33      2.29 o 
   9   1   6        1.88        1.10      1.63 o 
  -9   2   6        6.82        5.68      2.02 o 
  -8   2   6        4.08        3.32      1.22 o 
  -7   2   6       24.68       20.98      2.20 o 
  -6   2   6       14.75       12.18      1.85 o 
  -5   2   6      170.26      153.39      4.81 o 
  -4   2   6       15.57       14.74      1.62 o 
  -3   2   6      114.55      107.60      3.55 o 
  -2   2   6      174.58      157.08      4.17 o 
  -1   2   6      231.82      222.05      4.80 o 
   0   2   6        1.04        1.59      0.62 o 
   1   2   6        2.96        2.08      0.59 o 
   2   2   6       46.81       44.34      2.28 o 
   3   2   6      240.20      241.63      5.44 o 
   4   2   6        3.02        3.82      0.94 o 
   5   2   6      107.64      103.80      4.12 o 
   6   2   6       13.76       15.36      1.69 o 
   7   2   6       12.08        7.67      1.81 o 
   8   2   6       13.20       13.02      2.08 o 
   9   2   6       10.62       10.85      1.76 o 
  -8   3   6        0.31        3.53      1.08 o 
  -7   3   6        2.51        1.95      1.56 o 
  -6   3   6       27.53       26.56      2.35 o 
  -5   3   6       28.96       25.69      2.47 o 
  -4   3   6       93.30       84.80      3.83 o 
  -3   3   6      102.57      101.76      4.10 o 
  -2   3   6        2.56        2.25      1.01 o 
  -1   3   6       88.98       80.92      3.39 o 
   0   3   6       65.94       67.78      2.73 o 
   1   3   6       44.53       47.20      2.49 o 
   2   3   6       16.23       16.73      1.69 o 
   3   3   6      183.86      166.83      5.13 o 
   4   3   6       37.85       42.82      2.76 o 
   5   3   6       13.93       15.50      1.86 o 
   6   3   6       19.50       17.98      2.22 o 
   7   3   6        4.80        5.36      1.46 o 
   8   3   6        2.64        3.36      1.67 o 
  -6   4   6       27.44       26.44      2.77 o 
  -5   4   6       32.50       34.86      2.81 o 
  -4   4   6       17.93       18.97      2.24 o 
  -3   4   6        5.11        4.72      1.33 o 
  -2   4   6       25.71       25.55      2.47 o 
  -1   4   6       57.55       53.56      3.29 o 
   0   4   6        4.18        4.61      0.88 o 
   1   4   6        2.27        2.06      1.37 o 
   2   4   6       19.91       20.46      2.04 o 
   3   4   6       13.69       18.33      2.10 o 
   4   4   6        1.62       -0.16      1.53 o 
   5   4   6        6.05        6.78      1.88 o 
   6   4   6       27.52       31.78      3.04 o 
  -3   5   6       37.35       39.59      3.39 o 
  -2   5   6       26.20       23.27      2.77 o 
  -1   5   6       20.14       16.45      2.27 o 
   0   5   6       28.29       27.85      2.07 o 
   1   5   6        1.07        4.86      1.62 o 
   2   5   6        5.29       10.51      1.63 o 
   3   5   6        8.71       11.04      1.90 o 
  -2  -5   7        2.69        1.19      1.76 o 
  -1  -5   7        1.59        1.95      1.56 o 
   0  -5   7        8.39        9.03      1.47 o 
   1  -5   7       24.33       24.30      2.86 o 
   2  -5   7        0.05        0.20      1.47 o 
  -6  -4   7       15.68       16.39      2.63 o 
  -5  -4   7       12.91       16.96      2.29 o 
  -4  -4   7       27.28       24.89      3.00 o 
  -3  -4   7       10.47       10.97      1.92 o 
  -2  -4   7       96.43       98.12      4.52 o 
  -1  -4   7       18.38       23.30      2.29 o 
   0  -4   7       28.29       29.11      1.79 o 
   1  -4   7      125.30      138.35      5.10 o 
   2  -4   7       65.83       59.03      3.50 o 
   3  -4   7       22.42       23.89      2.45 o 
   4  -4   7        5.42        7.21      1.49 o 
   5  -4   7       48.18       50.29      3.57 o 
   6  -4   7       18.39       21.33      2.45 o 
  -7  -3   7       15.20       17.10      2.34 o 
  -6  -3   7       64.12       62.87      3.81 o 
  -5  -3   7        8.19        6.69      1.70 o 
  -4  -3   7       23.39       18.03      2.11 o 
  -3  -3   7      111.75      111.33      4.31 o 
  -2  -3   7        6.99        6.82      1.40 o 
  -1  -3   7      107.18      115.25      4.06 o 
   0  -3   7      100.96       98.50      2.78 o 
   1  -3   7       66.13       62.08      3.27 o 
   2  -3   7      119.38      114.91      4.39 o 
   3  -3   7       12.96       12.08      1.72 o 
   4  -3   7      108.34      112.96      4.49 o 
   5  -3   7       31.82       32.16      2.70 o 
   6  -3   7        6.53        9.39      1.58 o 
   7  -3   7       20.80       18.37      2.52 o 
  -9  -2   7        7.37        4.69      2.45 o 
  -8  -2   7       17.12       17.94      2.38 o 
  -7  -2   7       13.20       10.67      1.79 o 
  -6  -2   7       39.98       33.22      2.65 o 
  -5  -2   7       65.51       72.61      3.63 o 
  -4  -2   7       80.31       80.72      3.53 o 
  -3  -2   7       14.83       12.18      1.60 o 
  -2  -2   7      265.81      276.80      5.80 o 
  -1  -2   7       69.49       70.81      3.01 o 
   0  -2   7        4.02        5.17      0.79 o 
   1  -2   7       39.09       37.76      2.15 o 
   2  -2   7      422.02      409.94      7.11 o 
   3  -2   7       73.51       73.83      3.21 o 
   4  -2   7       99.80      103.45      3.80 o 
   5  -2   7       56.97       55.17      3.06 o 
   6  -2   7       21.38       21.58      2.29 o 
   7  -2   7       14.38        9.45      1.88 o 
   8  -2   7       10.81        9.06      1.88 o 
  -9  -1   7       12.56       11.67      2.06 o 
  -8  -1   7       19.77       19.38      2.27 o 
  -7  -1   7       16.94       22.33      2.01 o 
  -6  -1   7       35.72       39.02      2.72 o 
  -5  -1   7       18.94       21.23      1.94 o 
  -4  -1   7       11.70       11.01      1.49 o 
  -3  -1   7       39.30       38.81      2.26 o 
  -2  -1   7       36.28       42.67      2.12 o 
  -1  -1   7       90.58       96.03      3.05 o 
   0  -1   7      390.61      383.47      4.29 o 
   1  -1   7      152.68      163.66      3.97 o 
   2  -1   7       18.26       14.76      1.44 o 
   3  -1   7      708.48      702.57      8.92 o 
   4  -1   7      114.85      113.86      3.84 o 
   5  -1   7        6.81        9.14      1.31 o 
   6  -1   7      100.53       93.54      3.99 o 
   7  -1   7       33.74       31.26      2.81 o 
   8  -1   7        6.59        5.33      1.40 o 
   9  -1   7        7.08        5.22      1.79 o 
  -9   0   7       42.86       46.43      3.71 o 
  -8   0   7        3.23        4.79      1.62 o 
  -7   0   7        3.20        2.04      1.31 o 
  -6   0   7       16.38       16.43      1.78 o 
  -5   0   7       62.84       56.83      2.94 o 
  -4   0   7        0.01       -0.30      0.89 o 
  -3   0   7       94.11       74.72      2.93 o 
  -2   0   7       68.27       76.05      2.74 o 
  -1   0   7      500.23      492.71      6.70 o 
   0   0   7      833.72      898.27      6.26 o 
   1   0   7       73.27       64.17      2.44 o 
   2   0   7       24.21       16.78      1.39 o 
   3   0   7        2.52        1.67      0.64 o 
   4   0   7        2.89        2.57      0.94 o 
   5   0   7       13.59       10.76      1.51 o 
   6   0   7       78.23       86.50      3.67 o 
   7   0   7        6.12        3.25      1.53 o 
   8   0   7        2.63        2.01      1.37 o 
   9   0   7        7.42        8.31      1.81 o 
  -9   1   7       12.39       11.10      2.08 o 
  -8   1   7       19.36       21.08      2.45 o 
  -7   1   7       17.27       19.63      2.08 o 
  -6   1   7       36.41       38.22      2.67 o 
  -5   1   7       18.69       20.18      1.92 o 
  -4   1   7       12.09        8.77      1.33 o 
  -3   1   7       42.00       43.19      2.22 o 
  -2   1   7       36.14       46.88      2.28 o 
  -1   1   7       88.62       94.06      3.01 o 
   0   1   7      393.37      381.86      9.26 o 
   1   1   7      157.48      171.54      4.19 o 
   2   1   7       18.53       14.14      1.49 o 
   3   1   7      709.88      702.25      8.74 o 
   4   1   7      119.49      116.21      3.86 o 
   5   1   7        6.60        4.33      1.23 o 
   6   1   7      102.22       89.91      3.94 o 
   7   1   7       32.22       29.89      2.74 o 
   8   1   7        6.76        4.81      1.24 o 
   9   1   7        6.98        4.83      1.97 o 
  -9   2   7        7.51        9.80      1.74 o 
  -8   2   7       17.31       12.65      2.13 o 
  -7   2   7       13.10        8.88      1.85 o 
  -6   2   7       41.20       40.05      2.83 o 
  -5   2   7       64.60       71.59      3.35 o 
  -4   2   7       81.45       77.25      3.51 o 
  -3   2   7       15.34       14.19      1.60 o 
  -2   2   7      270.77      250.05      5.70 o 
  -1   2   7       65.75       65.26      2.74 o 
   0   2   7        4.11        5.02      0.71 o 
   1   2   7       39.65       44.34      2.37 o 
   2   2   7      422.10      410.43      7.22 o 
   3   2   7       73.34       71.61      3.17 o 
   4   2   7       98.39      103.77      3.92 o 
   5   2   7       57.25       58.57      3.04 o 
   6   2   7       22.45       23.84      2.38 o 
   7   2   7       14.38       10.60      1.85 o 
   8   2   7       11.07        9.80      2.02 o 
  -7   3   7       15.48       14.70      2.29 o 
  -6   3   7       63.52       59.36      3.68 o 
  -5   3   7        8.26        8.72      1.58 o 
  -4   3   7       22.54       18.19      2.01 o 
  -3   3   7      112.67      106.79      4.28 o 
  -2   3   7        7.32        9.00      1.33 o 
  -1   3   7      107.38      102.02      3.94 o 
   0   3   7      102.19      106.98      2.84 o 
   1   3   7       67.31       63.22      3.17 o 
   2   3   7      119.13      135.85      4.64 o 
   3   3   7       11.99       12.63      1.69 o 
   4   3   7      109.39      114.63      4.58 o 
   5   3   7       32.15       37.85      2.72 o 
   6   3   7        6.29        4.10      1.62 o 
   7   3   7       21.07       24.21      2.42 o 
  -6   4   7       15.46       16.82      2.40 o 
  -5   4   7       13.42       15.11      2.26 o 
  -4   4   7       26.58       33.15      2.84 o 
  -3   4   7       10.28        8.15      1.92 o 
  -2   4   7       95.51       92.70      4.40 o 
  -1   4   7       18.07       15.95      2.13 o 
   0   4   7       28.51       27.81      1.76 o 
   1   4   7      125.38      134.93      5.24 o 
   2   4   7       65.13       61.15      3.72 o 
   3   4   7       23.09       28.58      2.77 o 
   4   4   7        5.55        5.29      1.67 o 
   5   4   7       48.33       40.39      3.77 o 
   6   4   7       17.90       20.76      2.33 o 
  -2   5   7        2.68        2.40      1.54 o 
  -1   5   7        1.62        0.98      1.51 o 
   0   5   7        7.94        8.65      1.29 o 
   1   5   7       24.19       26.66      2.70 o 
   2   5   7        0.06        0.80      1.05 o 
  -5  -4   8        1.97        1.78      1.90 o 
  -4  -4   8       39.75       50.46      3.59 o 
  -3  -4   8       25.18       24.21      2.56 o 
  -2  -4   8        1.63        1.03      1.19 o 
  -1  -4   8       34.51       36.22      2.90 o 
   0  -4   8       17.44       17.98      1.66 o 
   1  -4   8       28.41       24.08      2.52 o 
   2  -4   8       38.23       47.06      3.27 o 
   3  -4   8       54.35       52.23      3.54 o 
   4  -4   8        6.83        7.46      1.74 o 
   5  -4   8        9.88       15.41      1.94 o 
  -7  -3   8       28.87       30.59      3.11 o 
  -6  -3   8       26.29       25.37      2.63 o 
  -5  -3   8       10.80       11.13      2.11 o 
  -4  -3   8       30.76       28.47      2.54 o 
  -3  -3   8       14.78       14.42      1.85 o 
  -2  -3   8        0.48        1.40      0.89 o 
  -1  -3   8        0.81        2.84      1.12 o 
   0  -3   8        7.40        7.08      1.75 o 
   1  -3   8       77.24       70.38      3.54 o 
   2  -3   8        2.10        2.80      1.15 o 
   3  -3   8       13.32       12.01      1.95 o 
   4  -3   8       48.95       43.33      3.11 o 
   5  -3   8        8.57        9.87      1.95 o 
   6  -3   8       21.04       17.05      2.50 o 
   7  -3   8        9.05        9.89      1.95 o 
  -8  -2   8        0.06        0.20      1.08 o 
  -7  -2   8        6.48        5.24      1.42 o 
  -6  -2   8       14.06       15.01      2.22 o 
  -5  -2   8       75.77       76.28      3.77 o 
  -4  -2   8       38.31       38.10      2.58 o 
  -3  -2   8        8.79        8.22      1.47 o 
  -2  -2   8      193.31      200.68      5.23 o 
  -1  -2   8       91.50       95.00      3.58 o 
   0  -2   8       20.76       20.79      1.31 o 
   1  -2   8      114.33      110.79      3.91 o 
   2  -2   8      226.17      226.37      5.57 o 
   3  -2   8       41.98       41.71      2.70 o 
   4  -2   8       44.85       43.46      2.85 o 
   5  -2   8       54.91       50.87      3.13 o 
   6  -2   8       33.63       39.56      2.95 o 
   7  -2   8        7.11        8.27      1.72 o 
   8  -2   8        5.73        3.71      1.92 o 
  -9  -1   8        3.39        3.02      1.60 o 
  -8  -1   8       12.30       17.12      2.29 o 
  -7  -1   8       13.71       17.74      1.99 o 
  -6  -1   8      151.25      148.21      5.28 o 
  -5  -1   8       94.38       97.44      4.10 o 
  -4  -1   8       69.66       68.83      3.06 o 
  -3  -1   8      428.26      407.32      7.27 o 
  -2  -1   8      196.95      201.59      4.89 o 
  -1  -1   8      116.64      115.37      3.66 o 
   0  -1   8      159.16      158.67      4.20 o 
   1  -1   8      191.49      190.81      4.68 o 
   2  -1   8      226.08      229.08      5.22 o 
   3  -1   8      129.45      123.18      4.11 o 
   4  -1   8      159.91      151.65      4.65 o 
   5  -1   8       52.91       47.94      2.79 o 
   6  -1   8       49.88       46.81      3.24 o 
   7  -1   8       38.18       39.96      2.99 o 
   8  -1   8        7.63       10.56      1.83 o 
   9  -1   8       14.73       16.28      2.36 o 
  -9   0   8       19.48       27.80      2.91 o 
  -8   0   8        5.29        2.11      1.62 o 
  -7   0   8        0.50        0.16      1.10 o 
  -6   0   8      143.54      143.46      5.09 o 
  -5   0   8      158.85      155.17      4.82 o 
  -4   0   8        0.05        0.23      0.80 o 
  -3   0   8       98.04      118.16      3.91 o 
  -2   0   8      633.52      660.02      8.33 o 
  -1   0   8        1.58        1.10      0.91 o 
   0   0   8      283.66      294.08      3.97 o 
   1   0   8        3.68        2.22      0.78 o 
   2   0   8      406.40      404.04      6.70 o 
   3   0   8      175.27      152.82      4.38 o 
   4   0   8       41.16       43.90      2.51 o 
   5   0   8      196.51      192.14      5.42 o 
   6   0   8      305.60      313.79      7.42 o 
   7   0   8       22.23       24.75      2.45 o 
   8   0   8        5.54        6.76      1.53 o 
   9   0   8        6.39        7.76      1.92 o 
  -9   1   8        3.43        4.03      1.58 o 
  -8   1   8       12.58       13.69      2.10 o 
  -7   1   8       12.91       11.93      2.10 o 
  -6   1   8      150.26      155.69      5.19 o 
  -5   1   8       93.54       96.05      3.83 o 
  -4   1   8       70.22       62.92      3.12 o 
  -3   1   8      429.29      415.66      7.27 o 
  -2   1   8      196.12      193.22      4.84 o 
  -1   1   8      114.15      106.37      3.46 o 
   0   1   8      161.07      162.57      3.78 o 
   1   1   8      190.07      185.19      4.60 o 
   2   1   8      227.78      224.50      5.22 o 
   3   1   8      128.42      115.94      3.98 o 
   4   1   8      156.94      156.35      4.82 o 
   5   1   8       52.78       50.59      2.93 o 
   6   1   8       48.42       46.54      3.15 o 
   7   1   8       38.17       40.13      3.09 o 
   8   1   8        7.54        8.56      1.78 o 
   9   1   8       14.87       20.16      2.36 o 
  -8   2   8        0.10        0.59      1.30 o 
  -7   2   8        6.55        6.98      1.53 o 
  -6   2   8       14.20       16.91      1.97 o 
  -5   2   8       73.99       74.87      3.79 o 
  -4   2   8       37.74       38.77      2.49 o 
  -3   2   8        9.18        8.24      1.47 o 
  -2   2   8      187.94      175.53      5.12 o 
  -1   2   8       90.63       88.04      3.48 o 
   0   2   8       21.05       22.67      2.72 o 
   1   2   8      112.99      116.67      3.96 o 
   2   2   8      220.53      209.90      5.48 o 
   3   2   8       42.85       44.22      2.65 o 
   4   2   8       45.18       44.42      2.81 o 
   5   2   8       55.82       50.89      3.11 o 
   6   2   8       32.70       35.43      2.83 o 
   7   2   8        7.27        6.34      1.72 o 
   8   2   8        6.00        3.71      1.99 o 
  -7   3   8       28.95       25.92      2.77 o 
  -6   3   8       26.41       23.42      2.59 o 
  -5   3   8       10.47       12.13      1.78 o 
  -4   3   8       31.23       28.65      2.58 o 
  -3   3   8       14.07       13.71      1.74 o 
  -2   3   8        0.49       -0.41      1.10 o 
  -1   3   8        0.93       -0.82      1.05 o 
   0   3   8        8.11        7.82      0.94 o 
   1   3   8       75.48       76.91      3.56 o 
   2   3   8        2.31        0.69      1.28 o 
   3   3   8       12.86       14.65      1.95 o 
   4   3   8       48.61       46.48      3.17 o 
   5   3   8        8.53        8.04      1.97 o 
   6   3   8       21.07       22.88      2.52 o 
   7   3   8        8.77        7.92      2.04 o 
  -5   4   8        1.97        2.75      1.31 o 
  -4   4   8       39.80       40.84      3.27 o 
  -3   4   8       25.49       20.34      2.58 o 
  -2   4   8        1.36        2.40      1.14 o 
  -1   4   8       34.80       35.40      2.84 o 
   0   4   8       17.46       21.30      4.56 o 
   1   4   8       27.94       28.43      2.58 o 
   2   4   8       39.71       47.60      3.25 o 
   3   4   8       53.76       57.42      3.77 o 
   4   4   8        6.85       10.07      1.51 o 
   5   4   8        9.59       14.65      2.02 o 
  -4  -4   9        0.55        2.17      1.58 o 
  -3  -4   9       20.66       19.77      2.54 o 
  -2  -4   9       33.13       37.92      3.02 o 
  -1  -4   9       40.12       38.96      3.22 o 
   0  -4   9        1.56       -0.10      1.01 o 
   1  -4   9        6.06        5.89      1.83 o 
   2  -4   9       23.20       29.24      2.90 o 
   3  -4   9       23.09       17.78      2.68 o 
   4  -4   9        3.13        4.35      1.58 o 
  -6  -3   9        9.52       10.72      2.11 o 
  -5  -3   9       14.69       19.38      2.18 o 
  -4  -3   9        6.34        5.82      1.81 o 
  -3  -3   9       33.25       36.59      2.65 o 
  -2  -3   9       89.57      103.20      4.42 o 
  -1  -3   9       35.92       42.25      2.99 o 
   0  -3   9      202.01      197.53     17.26 o 
   1  -3   9       16.94       13.91      1.97 o 
   2  -3   9       50.69       54.61      3.20 o 
   3  -3   9      121.46      129.03      5.10 o 
   4  -3   9       33.08       36.39      2.83 o 
   5  -3   9       11.65       15.57      2.26 o 
   6  -3   9        1.67        1.54      1.44 o 
  -8  -2   9       15.36       17.60      2.20 o 
  -7  -2   9        6.34        7.24      1.40 o 
  -6  -2   9        3.43        0.18      1.67 o 
  -5  -2   9       33.50       36.47      2.93 o 
  -4  -2   9        3.60        2.31      1.15 o 
  -3  -2   9      154.38      141.50      4.96 o 
  -2  -2   9       42.85       44.70      2.81 o 
  -1  -2   9      226.13      211.38      5.77 o 
   0  -2   9        9.13        7.60      1.07 o 
   1  -2   9       66.79       68.33      3.26 o 
   2  -2   9      144.94      150.36      4.77 o 
   3  -2   9       17.28       17.42      1.95 o 
   4  -2   9       37.08       40.01      2.70 o 
   5  -2   9        9.75       10.85      1.78 o 
   6  -2   9       31.48       24.68      2.68 o 
   7  -2   9        3.77        5.45      1.30 o 
  -8  -1   9        2.75       -0.96      1.63 o 
  -7  -1   9        5.49        6.21      1.58 o 
  -6  -1   9       55.71       56.72      3.50 o 
  -5  -1   9        0.49        1.14      1.07 o 
  -4  -1   9      217.79      198.69      5.64 o 
  -3  -1   9       17.58       13.84      1.83 o 
  -2  -1   9      143.21      149.06      4.59 o 
  -1  -1   9       50.87       47.09      2.56 o 
   0  -1   9       21.17       18.73      1.26 o 
   1  -1   9       62.69       56.80      2.88 o 
   2  -1   9       99.13       98.89      3.89 o 
   3  -1   9        7.74        6.23      1.38 o 
   4  -1   9        7.16        5.79      1.42 o 
   5  -1   9       17.48       18.83      1.99 o 
   6  -1   9       74.55       79.07      4.11 o 
   7  -1   9       25.32       26.06      2.63 o 
   8  -1   9        6.02        7.17      1.97 o 
  -8   0   9        2.68        1.69      1.69 o 
  -7   0   9        5.00        3.37      1.51 o 
  -6   0   9       12.32       13.99      1.76 o 
  -5   0   9      120.63      115.70      4.49 o 
  -4   0   9        1.85        0.37      1.14 o 
  -3   0   9        3.70        3.14      1.15 o 
  -2   0   9      163.92      157.45      4.47 o 
  -1   0   9       44.51       38.01      2.24 o 
   0   0   9       48.79       48.87      1.84 o 
   1   0   9       12.05       16.23      1.55 o 
   2   0   9       77.55       73.42      3.12 o 
   3   0   9        0.56        3.18      0.89 o 
   4   0   9       22.52       21.25      2.13 o 
   5   0   9      254.67      250.27      6.58 o 
   6   0   9      174.02      163.55      5.68 o 
   7   0   9        0.63        0.34      0.96 o 
   8   0   9       12.31       10.05      2.17 o 
  -8   1   9        2.81        0.76      1.60 o 
  -7   1   9        5.58        5.36      1.47 o 
  -6   1   9       56.40       57.22      3.56 o 
  -5   1   9        0.43       -0.14      1.03 o 
  -4   1   9      221.92      209.30      5.84 o 
  -3   1   9       16.35       19.91      1.87 o 
  -2   1   9      142.97      139.03      4.39 o 
  -1   1   9       51.93       47.75      2.56 o 
   0   1   9       22.61       19.57      1.25 o 
   1   1   9       62.88       56.02      2.85 o 
   2   1   9       98.27       99.01      3.81 o 
   3   1   9        8.10        9.16      1.35 o 
   4   1   9        6.76        6.59      1.42 o 
   5   1   9       17.30       13.52      2.17 o 
   6   1   9       73.55       74.34      3.95 o 
   7   1   9       26.24       30.97      2.82 o 
   8   1   9        6.15        9.89      1.94 o 
  -7   2   9        6.42        3.36      1.51 o 
  -6   2   9        3.04        1.53      1.28 o 
  -5   2   9       33.92       38.05      2.83 o 
  -4   2   9        3.65        2.17      1.21 o 
  -3   2   9      152.34      134.08      4.75 o 
  -2   2   9       44.12       43.57      2.67 o 
  -1   2   9      229.11      218.51      5.84 o 
   0   2   9        9.09       10.05      1.02 o 
   1   2   9       66.38       66.71      3.27 o 
   2   2   9      148.01      148.20      4.91 o 
   3   2   9       17.40       15.79      1.99 o 
   4   2   9       38.30       36.39      2.74 o 
   5   2   9        9.28       11.31      1.81 o 
   6   2   9       31.84       32.59      2.68 o 
   7   2   9        3.65        4.14      1.44 o 
  -6   3   9        9.56       11.12      1.92 o 
  -5   3   9       14.85       14.94      2.18 o 
  -4   3   9        6.95        8.49      1.62 o 
  -3   3   9       33.63       35.21      3.09 o 
  -2   3   9       89.41       83.96      3.97 o 
  -1   3   9       36.27       32.06      2.83 o 
   0   3   9      202.39      200.72      4.29 o 
   1   3   9       16.77       14.21      1.95 o 
   2   3   9       50.32       51.43      3.20 o 
   3   3   9      121.27      128.76      4.99 o 
   4   3   9       33.25       33.89      2.95 o 
   5   3   9       11.44       10.39      2.22 o 
   6   3   9        1.50       -1.15      1.56 o 
  -4   4   9        0.54        1.19      1.28 o 
  -3   4   9       21.16       19.59      2.45 o 
  -2   4   9       33.40       36.84      3.22 o 
  -1   4   9       39.57       38.25      2.83 o 
   0   4   9        1.50       -0.18      0.94 o 
   1   4   9        6.26        6.27      1.74 o 
   2   4   9       22.40       24.32      2.70 o 
   3   4   9       23.35       21.58      2.66 o 
   4   4   9        3.24        2.77      1.40 o 
  -3  -4  10        0.73        2.82      1.03 o 
  -2  -4  10        6.60        6.62      1.88 o 
  -1  -4  10       11.14       12.45      2.18 o 
   0  -4  10       13.01       11.50      1.46 o 
   1  -4  10        5.29        5.36      1.53 o 
   2  -4  10        9.63        7.83      2.08 o 
   3  -4  10        4.67        4.05      1.60 o 
  -6  -3  10        1.00       -1.70      1.70 o 
  -5  -3  10        0.61       -0.57      1.72 o 
  -4  -3  10        3.18        5.20      1.63 o 
  -3  -3  10        5.64        5.29      1.46 o 
  -2  -3  10        1.28        0.34      1.63 o 
  -1  -3  10      143.63      138.54      5.28 o 
   0  -3  10       27.77       31.14      1.90 o 
   1  -3  10        1.40        2.57      1.30 o 
   2  -3  10       72.54       80.13      4.09 o 
   3  -3  10        6.47        3.94      1.92 o 
   4  -3  10        0.12        0.55      1.37 o 
   5  -3  10        1.45        2.11      1.40 o 
  -7  -2  10        4.19        4.56      1.67 o 
  -6  -2  10       30.55       32.53      3.09 o 
  -5  -2  10       37.22       40.56      3.02 o 
  -4  -2  10       20.36       17.02      2.18 o 
  -3  -2  10       13.35       13.23      1.85 o 
  -2  -2  10       65.34       61.32      3.19 o 
  -1  -2  10       20.85       21.48      2.17 o 
   0  -2  10      116.71      103.32      6.06 o 
   1  -2  10       72.24       77.25      3.76 o 
   2  -2  10       62.53       60.30      3.42 o 
   3  -2  10       69.11       63.56      3.63 o 
   4  -2  10       25.42       25.10      2.54 o 
   5  -2  10        9.81       12.94      1.90 o 
   6  -2  10       15.08       16.98      2.27 o 
   7  -2  10        5.72        8.63      1.49 o 
  -8  -1  10       12.18       13.28      2.45 o 
  -7  -1  10       26.48       29.38      2.66 o 
  -6  -1  10       10.01        7.80      1.79 o 
  -5  -1  10       57.22       60.49      3.47 o 
  -4  -1  10       19.54       21.49      2.26 o 
  -3  -1  10      152.69      141.30      4.93 o 
  -2  -1  10       32.13       28.97      2.36 o 
  -1  -1  10      108.23      115.73      4.14 o 
   0  -1  10      161.35      151.96      3.37 o 
   1  -1  10       21.72       20.02      1.94 o 
   2  -1  10       80.56       74.01      3.54 o 
   3  -1  10       66.48       68.03      3.54 o 
   4  -1  10      140.68      136.45      4.96 o 
   5  -1  10       20.32       19.81      2.18 o 
   6  -1  10       19.05       19.20      2.26 o 
   7  -1  10       15.51       17.10      2.31 o 
  -8   0  10        9.54        8.01      2.06 o 
  -7   0  10        0.80        1.08      1.26 o 
  -6   0  10        0.06        0.50      1.03 o 
  -5   0  10       20.51       22.54      2.13 o 
  -4   0  10      361.87      354.89      7.77 o 
  -3   0  10       52.69       53.08      3.01 o 
  -2   0  10      133.10      121.62      4.28 o 
  -1   0  10       87.27       76.38      3.33 o 
   0   0  10       89.60       96.63      2.65 o 
   1   0  10      101.31       99.47      3.78 o 
   2   0  10        4.44        4.62      1.15 o 
   3   0  10      209.94      193.10      5.64 o 
   4   0  10       22.20       24.11      2.38 o 
   5   0  10       10.35        8.40      1.60 o 
   6   0  10       24.59       25.23      2.36 o 
   7   0  10        0.45       -0.92      1.37 o 
   8   0  10        0.11        2.22      1.08 o 
  -8   1  10       12.15       14.10      2.43 o 
  -7   1  10       26.30       25.85      2.74 o 
  -6   1  10        9.99       10.35      1.72 o 
  -5   1  10       58.74       56.92      3.52 o 
  -4   1  10       19.49       22.20      2.22 o 
  -3   1  10      150.03      143.74      4.98 o 
  -2   1  10       32.81       25.36      2.22 o 
  -1   1  10      104.41       98.69      3.96 o 
   0   1  10      161.24      149.51      3.35 o 
   1   1  10       21.99       22.90      1.88 o 
   2   1  10       82.94       78.70      3.58 o 
   3   1  10       66.98       65.60      3.42 o 
   4   1  10      139.35      126.39      5.00 o 
   5   1  10       20.13       16.04      2.22 o 
   6   1  10       20.02       19.20      2.20 o 
   7   1  10       15.24       14.47      2.29 o 
  -7   2  10        4.02        1.99      1.67 o 
  -6   2  10       30.99       28.16      2.59 o 
  -5   2  10       36.16       38.90      3.07 o 
  -4   2  10       20.43       20.18      2.22 o 
  -3   2  10       12.44       14.14      1.67 o 
  -2   2  10       68.22       58.50      3.29 o 
  -1   2  10       20.25       19.82      2.10 o 
   0   2  10      119.05      108.57      3.11 o 
   1   2  10       71.47       69.88      3.72 o 
   2   2  10       62.75       58.59      3.29 o 
   3   2  10       69.24       77.84      3.77 o 
   4   2  10       26.36       25.74      2.49 o 
   5   2  10        9.15       11.08      1.86 o 
   6   2  10       14.84       15.33      2.17 o 
   7   2  10        5.96        5.82      1.46 o 
  -6   3  10        0.99       -1.22      1.74 o 
  -5   3  10        0.59       -1.33      1.46 o 
  -4   3  10        2.76        3.41      1.53 o 
  -3   3  10        5.52        3.76      1.70 o 
  -2   3  10        1.33       -0.50      1.31 o 
  -1   3  10      145.02      142.61      5.32 o 
   0   3  10       26.36       29.38      4.40 o 
   1   3  10        1.37        1.14      1.38 o 
   2   3  10       72.48       76.00      4.29 o 
   3   3  10        6.33        5.33      1.85 o 
   4   3  10        0.16       -0.55      1.21 o 
   5   3  10        1.43        1.35      1.26 o 
  -3   4  10        0.86        2.01      1.17 o 
  -2   4  10        6.19        7.42      1.74 o 
  -1   4  10       11.13       13.02      2.06 o 
   0   4  10       12.70       13.45      4.76 o 
   1   4  10        5.68        7.30      1.78 o 
   2   4  10        9.85       11.35      2.29 o 
   3   4  10        4.62        7.07      2.09 o 
  -4  -3  11       22.00       28.49      2.63 o 
  -3  -3  11       38.02       44.86      3.38 o 
  -2  -3  11        7.20        8.24      1.79 o 
  -1  -3  11        1.65        0.87      1.28 o 
   0  -3  11        1.52        2.27      0.83 o 
   1  -3  11        1.13        1.76      1.12 o 
   2  -3  11        4.12        1.97      1.46 o 
   3  -3  11       22.35       25.33      2.72 o 
   4  -3  11        4.34        2.15      1.58 o 
  -6  -2  11       17.15       17.92      2.65 o 
  -5  -2  11       25.71       29.88      2.66 o 
  -4  -2  11       15.80       16.18      2.10 o 
  -3  -2  11       11.85       12.25      1.72 o 
  -2  -2  11        4.48        4.70      1.15 o 
  -1  -2  11       30.64       33.46      2.59 o 
   0  -2  11       28.34       28.18      4.26 o 
   1  -2  11       40.12       35.09      3.04 o 
   2  -2  11        3.37        2.36      1.31 o 
   3  -2  11       24.39       21.21      2.56 o 
   4  -2  11       14.74       15.79      2.22 o 
   5  -2  11        8.81        9.25      1.88 o 
   6  -2  11        5.21        6.76      1.74 o 
  -7  -1  11       15.30       16.60      2.72 o 
  -6  -1  11       11.42       11.40      2.02 o 
  -5  -1  11       21.84       21.80      2.47 o 
  -4  -1  11       31.45       37.19      2.86 o 
  -3  -1  11        7.80        6.00      1.49 o 
  -2  -1  11       30.74       30.48      2.45 o 
  -1  -1  11       60.07       66.16      3.43 o 
   0  -1  11       37.87       36.21      1.88 o 
   1  -1  11       79.00       76.08      3.63 o 
   2  -1  11       85.70       86.42      4.01 o 
   3  -1  11       12.31       14.05      1.83 o 
   4  -1  11        3.52        3.53      1.35 o 
   5  -1  11       16.78       17.01      2.08 o 
   6  -1  11       20.01       19.89      2.52 o 
   7  -1  11       18.87       18.83      2.74 o 
  -7   0  11       60.67       54.88      3.95 o 
  -6   0  11        6.69        7.90      1.67 o 
  -5   0  11       10.43       10.78      1.85 o 
  -4   0  11       42.37       36.64      2.88 o 
  -3   0  11       29.93       33.50      2.61 o 
  -2   0  11      159.61      149.75      5.04 o 
  -1   0  11      134.20      133.43      4.82 o 
   0   0  11      169.33      163.20      3.71 o 
   1   0  11       16.22       12.08      1.78 o 
   2   0  11       13.37       12.31      1.78 o 
   3   0  11        1.99        2.06      1.40 o 
   4   0  11       96.53      104.53      4.36 o 
   5   0  11        2.14        3.02      0.82 o 
   6   0  11        1.35        3.09      1.31 o 
   7   0  11        3.09        0.60      1.65 o 
  -7   1  11       15.52       14.60      2.42 o 
  -6   1  11       11.42       13.42      2.02 o 
  -5   1  11       21.78       24.35      2.43 o 
  -4   1  11       30.58       30.69      2.67 o 
  -3   1  11        8.12        9.91      1.56 o 
  -2   1  11       29.80       31.20      2.45 o 
  -1   1  11       57.77       55.38      3.34 o 
   0   1  11       39.47       39.44      1.95 o 
   1   1  11       78.71       74.26      3.67 o 
   2   1  11       86.86       86.15      4.08 o 
   3   1  11       12.23       11.03      1.90 o 
   4   1  11        3.64        3.85      1.17 o 
   5   1  11       16.74       17.53      2.06 o 
   6   1  11       19.33       17.48      2.43 o 
   7   1  11       19.05       18.22      2.49 o 
  -6   2  11       17.49       18.13      2.43 o 
  -5   2  11       26.20       26.22      2.74 o 
  -4   2  11       15.63       21.17      2.33 o 
  -3   2  11       12.17       10.94      1.88 o 
  -2   2  11        5.05        4.40      1.37 o 
  -1   2  11       30.54       24.42      2.33 o 
   0   2  11       27.11       28.69      1.81 o 
   1   2  11       40.03       36.64      2.70 o 
   2   2  11        3.23        3.00      1.35 o 
   3   2  11       23.95       22.03      2.43 o 
   4   2  11       14.14       18.40      2.27 o 
   5   2  11        9.14        6.66      2.02 o 
   6   2  11        5.23        6.16      1.63 o 
  -4   3  11       21.83       26.18      2.70 o 
  -3   3  11       38.31       43.20      3.27 o 
  -2   3  11        7.11        7.71      1.70 o 
  -1   3  11        1.37        0.87      1.21 o 
   0   3  11        1.73        1.77      1.22 o 
   1   3  11        1.12        2.29      1.22 o 
   2   3  11        3.96        1.08      1.53 o 
   3   3  11       22.26       28.88      2.61 o 
   4   3  11        4.51        3.91      1.46 o 
  -3  -3  12       18.93       16.27      2.43 o 
  -2  -3  12       21.31       22.59      2.72 o 
  -1  -3  12        5.65        4.78      1.63 o 
   0  -3  12        9.83       10.97      1.34 o 
   1  -3  12        5.58        6.52      1.53 o 
   2  -3  12        9.80        9.18      2.13 o 
   3  -3  12        2.04        4.03      1.58 o 
  -5  -2  12        6.08        5.17      1.63 o 
  -4  -2  12       30.86       39.07      3.00 o 
  -3  -2  12       34.36       34.42      2.99 o 
  -2  -2  12       23.28       24.41      2.70 o 
  -1  -2  12        8.16       11.52      1.72 o 
   0  -2  12        7.54        9.47      1.30 o 
   1  -2  12        4.71        4.42      1.58 o 
   2  -2  12        4.98        9.04      1.63 o 
   3  -2  12        5.26        4.69      1.42 o 
   4  -2  12       15.32       10.78      1.83 o 
   5  -2  12        1.03        0.60      1.35 o 
  -6  -1  12        0.49        0.41      1.22 o 
  -5  -1  12        0.99       -1.12      1.65 o 
  -4  -1  12       30.31       25.87      2.59 o 
  -3  -1  12       13.16        8.97      1.78 o 
  -2  -1  12        5.69        7.67      1.79 o 
  -1  -1  12       69.52       66.50      3.91 o 
   0  -1  12        9.11        7.60      1.16 o 
   1  -1  12        8.62        7.19      1.31 o 
   2  -1  12        7.32        8.03      1.86 o 
   3  -1  12        5.54        4.17      1.31 o 
   4  -1  12       11.92       11.45      1.97 o 
   5  -1  12        8.42        8.45      1.86 o 
   6  -1  12        9.91       10.88      2.20 o 
  -6   0  12        1.41        0.59      1.31 o 
  -5   0  12        3.13        1.46      1.37 o 
  -4   0  12        5.72        8.86      1.70 o 
  -3   0  12        6.76        9.53      1.72 o 
  -2   0  12        1.38       -1.24      1.30 o 
  -1   0  12       35.49       30.68      2.58 o 
   0   0  12       18.95       21.52      2.18 o 
   1   0  12        1.58       -0.16      0.98 o 
   2   0  12       12.53        6.71      1.44 o 
   3   0  12        1.14       -0.50      1.35 o 
   4   0  12       18.35       13.92      2.17 o 
   5   0  12       11.47       11.56      1.99 o 
   6   0  12        0.71        1.78      1.40 o 
  -6   1  12        0.47       -0.41      1.44 o 
  -5   1  12        1.20       -0.75      1.38 o 
  -4   1  12       31.30       30.42      2.58 o 
  -3   1  12       12.94       15.11      2.01 o 
  -2   1  12        5.97        6.07      1.44 o 
  -1   1  12       70.10       75.43      3.99 o 
   0   1  12        9.31        7.52      1.15 o 
   1   1  12        8.89        4.07      1.46 o 
   2   1  12        7.91        8.82      1.58 o 
   3   1  12        5.82        6.52      1.51 o 
   4   1  12       11.84       12.34      2.10 o 
   5   1  12        8.86        7.32      1.92 o 
   6   1  12       10.21       12.09      2.41 o 
  -5   2  12        5.92        6.16      1.78 o 
  -4   2  12       31.24       28.94      2.93 o 
  -3   2  12       34.94       32.64      2.99 o 
  -2   2  12       22.66       19.56      2.27 o 
  -1   2  12        8.12       10.00      1.76 o 
   0   2  12        7.68        5.90      1.28 o 
   1   2  12        4.57        5.59      1.40 o 
   2   2  12        5.16        3.30      1.65 o 
   3   2  12        5.39        8.47      1.70 o 
   4   2  12       15.81       17.60      2.52 o 
   5   2  12        0.94        2.20      1.19 o 
  -3   3  12       19.07       18.28      2.84 o 
  -2   3  12       21.53       26.11      2.63 o 
  -1   3  12        5.92        5.73      1.47 o 
   0   3  12       10.00       10.44      1.49 o 
   1   3  12        5.63        5.17      2.02 o 
   2   3  12       10.13       13.10      2.20 o 
   3   3  12        1.96        1.21      1.56 o 
  -3  -2  13        9.43        7.85      2.29 o 
  -2  -2  13        1.82        3.60      1.69 o 
  -1  -2  13       26.75       28.37      2.93 o 
   0  -2  13       13.99       17.45      1.67 o 
   1  -2  13       13.43       16.83      2.15 o 
   2  -2  13        5.04        5.73      1.62 o 
   3  -2  13       21.04       25.67      2.72 o 
  -5  -1  13       25.95       29.42      2.91 o 
  -4  -1  13        1.13        0.00      1.76 o 
  -3  -1  13        7.35        7.14      1.88 o 
  -2  -1  13       74.54       78.61      4.13 o 
  -1  -1  13       30.02       30.90      2.91 o 
   0  -1  13        1.52        1.14      0.92 o 
   1  -1  13       35.59       35.51      2.86 o 
   2  -1  13       37.67       38.10      3.22 o 
   3  -1  13       12.58       14.56      1.97 o 
   4  -1  13        7.63       10.83      1.97 o 
  -5   0  13        0.84        1.19      1.46 o 
  -4   0  13        6.21        6.37      1.88 o 
  -3   0  13        7.20        6.44      1.86 o 
  -2   0  13        2.33        4.49      1.22 o 
  -1   0  13       17.34       15.22      2.18 o 
   0   0  13       39.69       44.40      2.37 o 
   1   0  13       80.32       76.46      3.99 o 
   2   0  13        4.87        3.82      1.46 o 
   3   0  13        4.94        5.40      1.53 o 
   4   0  13       17.79       14.74      2.36 o 
   5   0  13        1.27        2.01      1.26 o 
  -5   1  13       25.87       28.62      2.91 o 
  -4   1  13        1.05        0.39      1.65 o 
  -3   1  13        7.32        8.79      1.35 o 
  -2   1  13       75.31       76.50      4.24 o 
  -1   1  13       29.14       36.97      2.98 o 
   0   1  13        1.40        1.38      1.04 o 
   1   1  13       35.15       38.12      3.15 o 
   2   1  13       37.37       35.44      3.06 o 
   3   1  13       12.88       14.76      2.33 o 
   4   1  13        7.66        8.70      1.86 o 
  -3   2  13        8.87       11.77      2.25 o 
  -2   2  13        1.67        0.37      1.63 o 
  -1   2  13       26.60       29.69      2.81 o 
   0   2  13       13.78       14.23      2.03 o 
   1   2  13       13.39       13.09      2.36 o 
   2   2  13        5.00        4.58      1.47 o 
   3   2  13       20.52       24.08      2.52 o 
   0  -2  14       13.00       14.90      1.73 o 
  -3  -1  14        0.04        2.02      1.37 o 
  -2  -1  14        9.48       12.32      2.27 o 
  -1  -1  14        5.80        4.79      1.70 o 
   0  -1  14        8.19        8.41      1.27 o 
   1  -1  14        0.87        0.00      1.24 o 
   2  -1  14       29.84       33.60      3.11 o 
   3  -1  14        1.76        2.43      1.49 o 
  -3   0  14        0.04        0.00      1.46 o 
  -2   0  14       12.47       15.48      2.27 o 
  -1   0  14        0.01       -0.57      1.35 o 
   0   0  14        8.72       10.26      1.48 o 
   1   0  14        6.38        4.51      2.01 o 
   2   0  14        1.36        1.72      1.21 o 
   3   0  14       11.07       12.31      1.97 o 
  -3   1  14        0.05        0.00      1.40 o 
  -2   1  14        9.48       11.54      2.34 o 
  -1   1  14        6.17        6.14      1.72 o 
   0   1  14        8.06        7.03      2.87 o 
   1   1  14        0.99        2.70      1.44 o 
   2   1  14       29.94       37.33      3.07 o 
   3   1  14        1.62        4.26      1.53 o 
   0   2  14       13.27       16.63      1.72 o 
                                                 
